# Supplementary material for: (Z)-3-(3-Phenyl­allyl­idene)-1,5-dioxa­spiro­[5.5]undecane-2,4-dione
Source: Acta Crystallogr Sect E Struct Rep Online. 2009 Sep 30;65(Pt 10):o2586. doi: 10.1107/S1600536809038781 (PMC2970375; doi:10.1107/S1600536809038781)
Supplement: Supplementary file 1 [file e-65-o2586-sup1.cif]

##############################################################################
###                                                                        ###
###        Electronic paper (Acta Crystallographica Section E)             ###
###                                                                        ###
##############################################################################
#                                                                            #
# This CIF contains the data in a paper accepted for publication in Acta     #
# Crystallographica Section E. It conforms to the requirements of Notes      #
# for Authors for Section E, and has been peer reviewed under the auspices   #
# of the IUCr Commission on Journals.                                        #
#                                                                            #
# Full details of the Crystallographic Information File format               #
# are given in the paper "The Crystallographic Information File (CIF):       #
# a New Standard Archive File for Crystallography" by S. R. Hall, F. H.      #
# Allen and I. D. Brown [Acta Cryst. (1991), A47, 655-685].                  #
#                                                                            #
# The current version of the core CIF dictionary is obtainable from          #
# ftp://ftp.iucr.org/pub/cif_core.dic. The current version number is 2.4.    #
#                                                                            #
# Software is freely available for graphical display of the structure(s) in  #
# this CIF.  For information consult the CIF home page http://www.iucr.org/  #
# cif/home.html                                                              #
#                                                                            #
# This file may be used for bona fide research purposes within the           #
# scientific community so long as proper attribution is given to the journal # 
# article from which it was obtained.                                        #
#                                                                            #
##############################################################################
                                             
data_global
_audit_creation_method     SHELXL-97
_journal_data_validation_number     ?
_journal_date_recd_electronic     2009-09-18
_journal_date_accepted     2009-09-24
_journal_name_full     'Acta Crystallographica, Section E'
_journal_year     2009
_journal_volume     65
_journal_issue     10
_journal_page_first     o2586
_journal_page_last     o2586
_journal_paper_category     QO
_journal_coeditor_code     HB5108
_publ_contact_author_name     ' Fang-fang Jian'
_publ_contact_author_address
;MicroScale Science Institute
Weifang University
Weifang 261061
People's Republic of China
;
_publ_contact_author_email     wulanzeng@163.com
_publ_contact_author_fax     '86536 887 7561'
_publ_contact_author_phone     '86536 887 7561'
_publ_section_title
;
(<i>Z</i>)-3-(3-Phenylallylidene)-1,5-dioxaspiro[5.5]undecane-2,4-dione
;
loop_
    _publ_author_name
    _publ_author_footnote
    _publ_author_address
    'Zeng, Wu-Lan' .
;
MicroScale Science Institute,
Department of Chemistry and Chemical Engineering
Weifang University
Weifang 261061
People's Republic of China
;
    'Zhang, Hua-xiang' .
;
MicroScale Science Institute,
Department of Chemistry and Chemical Engineering
Weifang University
Weifang 261061
People's Republic of China
;
    'Jian, Fang-fang ' .
;
MicroScale Science Institute
Weifang University
Weifang 261061
People's Republic of China
;
data_I
_chemical_name_systematic
;
(<i>Z</i>)-3-(3-Phenylallylidene)-1,5-dioxaspiro[5.5]undecane-2,4-dione
;
_chemical_name_common     ?
_chemical_formula_moiety     'C18 H18 O4'
_chemical_formula_sum     'C18 H18 O4'
_chemical_formula_iupac     'C18 H18 O4'
_chemical_formula_weight     298.32
_chemical_melting_point     ?
_symmetry_cell_setting     Triclinic
_symmetry_space_group_name_H-M     'P -1'
_symmetry_space_group_name_Hall     '-P 1'
loop_
    _symmetry_equiv_pos_as_xyz
    'x, y, z'
    '-x, -y, -z'
_cell_length_a     7.1177(14)
_cell_length_b     9.5506(19)
_cell_length_c     11.734(2)
_cell_angle_alpha     106.82(3)
_cell_angle_beta     100.14(3)
_cell_angle_gamma     93.35(3)
_cell_volume     746.6(3)
_cell_formula_units_Z     2
_cell_measurement_reflns_used     3401
_cell_measurement_theta_min     3.13
_cell_measurement_theta_max     27.48
_cell_measurement_temperature     293(2)
_exptl_crystal_description     block
_exptl_crystal_colour     yellow
_exptl_crystal_size_max     0.22
_exptl_crystal_size_mid     0.18
_exptl_crystal_size_min     0.10
_exptl_crystal_density_diffrn     1.327
_exptl_crystal_density_meas     ?
_exptl_crystal_density_method     'not measured'
_exptl_crystal_F_000     316
_exptl_absorpt_coefficient_mu     0.093
_exptl_absorpt_correction_type     none
_exptl_absorpt_process_details     ?
_exptl_absorpt_correction_T_min     ?
_exptl_absorpt_correction_T_max     ?
_exptl_special_details
;
;
_diffrn_ambient_temperature     293(2)
_diffrn_radiation_type     MoK\a
_diffrn_radiation_wavelength     0.71073
_diffrn_radiation_source     'fine-focus sealed tube'
_diffrn_radiation_monochromator     graphite
_diffrn_measurement_device_type     'Bruker SMART CCD'
_diffrn_measurement_method     \w
_diffrn_detector_area_resol_mean     ?
_diffrn_reflns_number     7448
_diffrn_reflns_av_R_equivalents     0.0164
_diffrn_reflns_av_sigmaI/netI     0.0229
_diffrn_reflns_theta_min     3.13
_diffrn_reflns_theta_max     27.48
_diffrn_reflns_theta_full     27.48
_diffrn_measured_fraction_theta_max     0.992
_diffrn_measured_fraction_theta_full     0.992
_diffrn_reflns_limit_h_min     -8
_diffrn_reflns_limit_h_max     9
_diffrn_reflns_limit_k_min     -12
_diffrn_reflns_limit_k_max     12
_diffrn_reflns_limit_l_min     -15
_diffrn_reflns_limit_l_max     15
_diffrn_reflns_reduction_process     ?
_diffrn_standards_number     ?
_diffrn_standards_interval_count     ?
_diffrn_standards_interval_time     ?
_diffrn_standards_decay_%     ?
_refine_special_details
;
Refinement of <i>F</i>^2^ against ALL reflections. The weighted <i>R</i>-factor
<i>wR</i> and goodness of fit <i>S</i> are based on <i>F</i>^2^, conventional
<i>R</i>-factors <i>R</i> are based on <i>F</i>, with <i>F</i> set to zero for
negative <i>F</i>^2^. The threshold expression of <i>F</i>^2^ >
\s(<i>F</i>^2^) is used only for calculating <i>R</i>-factors(gt) <i>etc</i>.
and is not relevant to the choice of reflections for refinement.
<i>R</i>-factors based on <i>F</i>^2^ are statistically about twice as large
as those based on <i>F</i>, and <i>R</i>- factors based on ALL data will be
even larger.
;
_reflns_number_total     3401
_reflns_number_gt     2309
_reflns_threshold_expression     I>2\s(I)
_refine_ls_structure_factor_coef     Fsqd
_refine_ls_matrix_type     full
_refine_ls_R_factor_all     0.0629
_refine_ls_R_factor_gt     0.0343
_refine_ls_wR_factor_gt     0.1013
_refine_ls_wR_factor_ref     0.1300
_refine_ls_goodness_of_fit_ref     1.168
_refine_ls_restrained_S_all     1.168
_refine_ls_number_reflns     3401
_refine_ls_number_parameters     199
_refine_ls_number_restraints     0
_refine_ls_hydrogen_treatment     constr
_refine_ls_weighting_scheme     calc
_refine_ls_weighting_details
                 'calc w=1/[\s^2^(Fo^2^)+(0.0724P)^2^] where P=(Fo^2^+2Fc^2^)/3'
_atom_sites_solution_hydrogens     geom
_atom_sites_solution_primary     direct
_atom_sites_solution_secondary     difmap
_refine_ls_shift/su_max     0.000
_refine_ls_shift/su_mean     0.000
_refine_diff_density_max     0.301
_refine_diff_density_min     -0.213
_refine_ls_extinction_method     none
_refine_ls_extinction_coef     ?
loop_
    _atom_type_symbol
    _atom_type_description
    _atom_type_scat_dispersion_real
    _atom_type_scat_dispersion_imag
    _atom_type_scat_source
    'C' 'C' 0.0033 0.0016
                         'International Tables Vol C Tables 4.2.6.8 and 6.1.1.4'
    'H' 'H' 0.0000 0.0000
                         'International Tables Vol C Tables 4.2.6.8 and 6.1.1.4'
    'O' 'O' 0.0106 0.0060
                         'International Tables Vol C Tables 4.2.6.8 and 6.1.1.4'
_computing_data_collection     'SMART (Bruker, 1997)'
_computing_cell_refinement     'SAINT (Bruker, 1997)'
_computing_data_reduction     'SAINT (Bruker, 1997)'
_computing_structure_solution     'SHELXS97 (Sheldrick, 2008)'
_computing_structure_refinement     'SHELXL97 (Sheldrick, 2008)'
_computing_molecular_graphics     'SHELXTL (Sheldrick, 2008)'
_computing_publication_material     'SHELXTL (Sheldrick, 2008)'
loop_
    _atom_site_type_symbol
    _atom_site_label
    _atom_site_fract_x
    _atom_site_fract_y
    _atom_site_fract_z
    _atom_site_U_iso_or_equiv
    _atom_site_adp_type
    _atom_site_calc_flag
    _atom_site_refinement_flags
    _atom_site_occupancy
    _atom_site_disorder_assembly
    _atom_site_disorder_group
    O O4 0.07551(13) 0.64682(9) 0.13593(9) 0.0440(3) Uani d . 1 . .
    O O3 0.27862(12) 0.86963(9) 0.18966(9) 0.0435(3) Uani d . 1 . .
    C C18 -0.01600(18) 0.86915(14) 0.26210(12) 0.0386(3) Uani d . 1 . .
    O O2 -0.18747(14) 0.63080(11) 0.20875(11) 0.0555(3) Uani d . 1 . .
    C C17 -0.05451(19) 0.70896(14) 0.20042(13) 0.0408(3) Uani d . 1 . .
    C C11 0.19207(18) 0.73899(13) 0.09196(12) 0.0375(3) Uani d . 1 . .
    C C12 0.07076(19) 0.77924(15) -0.01133(13) 0.0443(3) Uani d . 1 . .
    H H12A -0.0251 0.8396 0.0195 0.053 Uiso calc R 1 . .
    H H12B 0.0042 0.6902 -0.0723 0.053 Uiso calc R 1 . .
    C C10 0.35558(19) 0.65608(14) 0.05319(14) 0.0440(3) Uani d . 1 . .
    H H10A 0.3043 0.5604 -0.0042 0.053 Uiso calc R 1 . .
    H H10B 0.4353 0.6405 0.1235 0.053 Uiso calc R 1 . .
    C C16 0.16915(19) 0.94609(15) 0.26336(13) 0.0443(3) Uani d . 1 . .
    C C4 -0.2995(2) 1.28109(15) 0.52506(13) 0.0430(3) Uani d . 1 . .
    C C14 -0.1418(2) 1.08555(15) 0.39392(13) 0.0450(3) Uani d . 1 . .
    H H14A -0.0315 1.1500 0.4069 0.054 Uiso calc R 1 . .
    C C15 -0.15033(19) 0.93622(15) 0.32054(13) 0.0426(3) Uani d . 1 . .
    H H15A -0.2635 0.8767 0.3116 0.051 Uiso calc R 1 . .
    O O1 0.23340(15) 1.06908(12) 0.32633(13) 0.0728(4) Uani d . 1 . .
    C C13 -0.2902(2) 1.13463(16) 0.44451(13) 0.0453(3) Uani d . 1 . .
    H H13A -0.3994 1.0674 0.4260 0.054 Uiso calc R 1 . .
    C C5 -0.4695(2) 1.31394(17) 0.56535(14) 0.0511(4) Uani d . 1 . .
    H H5A -0.5745 1.2418 0.5408 0.061 Uiso calc R 1 . .
    C C9 0.4779(2) 0.74002(16) -0.00542(15) 0.0520(4) Uani d . 1 . .
    H H9A 0.5422 0.8302 0.0551 0.062 Uiso calc R 1 . .
    H H9B 0.5757 0.6807 -0.0346 0.062 Uiso calc R 1 . .
    C C3 -0.1442(2) 1.39115(17) 0.56447(14) 0.0505(4) Uani d . 1 . .
    H H3A -0.0287 1.3716 0.5399 0.061 Uiso calc R 1 . .
    C C6 -0.4845(2) 1.45175(18) 0.64115(15) 0.0576(4) Uani d . 1 . .
    H H6A -0.5987 1.4717 0.6676 0.069 Uiso calc R 1 . .
    C C8 0.3571(2) 0.77756(18) -0.11085(16) 0.0584(4) Uani d . 1 . .
    H H8A 0.3042 0.6875 -0.1755 0.070 Uiso calc R 1 . .
    H H8B 0.4376 0.8363 -0.1426 0.070 Uiso calc R 1 . .
    C C2 -0.1606(2) 1.52867(18) 0.63955(15) 0.0585(4) Uani d . 1 . .
    H H2A -0.0563 1.6015 0.6649 0.070 Uiso calc R 1 . .
    C C7 0.1938(2) 0.86284(17) -0.06957(15) 0.0551(4) Uani d . 1 . .
    H H7A 0.2471 0.9577 -0.0115 0.066 Uiso calc R 1 . .
    H H7B 0.1140 0.8803 -0.1390 0.066 Uiso calc R 1 . .
    C C1 -0.3313(3) 1.55903(18) 0.67735(15) 0.0590(4) Uani d . 1 . .
    H H1A -0.3420 1.6523 0.7274 0.071 Uiso calc R 1 . .
loop_
    _atom_site_aniso_label
    _atom_site_aniso_U_11
    _atom_site_aniso_U_22
    _atom_site_aniso_U_33
    _atom_site_aniso_U_12
    _atom_site_aniso_U_13
    _atom_site_aniso_U_23
    O4 0.0515(5) 0.0329(5) 0.0487(6) 0.0045(4) 0.0164(4) 0.0102(4)
    O3 0.0393(5) 0.0384(5) 0.0451(6) 0.0004(4) 0.0101(4) 0.0006(4)
    C18 0.0396(6) 0.0387(7) 0.0341(7) 0.0034(5) 0.0056(5) 0.0072(6)
    O2 0.0517(6) 0.0479(6) 0.0653(8) -0.0055(5) 0.0172(5) 0.0136(5)
    C17 0.0412(7) 0.0411(7) 0.0386(7) 0.0026(6) 0.0063(6) 0.0112(6)
    C11 0.0407(6) 0.0300(6) 0.0389(7) 0.0024(5) 0.0092(5) 0.0059(5)
    C12 0.0454(7) 0.0429(7) 0.0438(8) 0.0112(6) 0.0078(6) 0.0113(6)
    C10 0.0470(7) 0.0359(6) 0.0493(8) 0.0123(6) 0.0113(6) 0.0110(6)
    C16 0.0415(7) 0.0416(7) 0.0428(8) 0.0034(6) 0.0089(6) 0.0024(6)
    C4 0.0470(7) 0.0489(7) 0.0366(7) 0.0114(6) 0.0134(6) 0.0144(6)
    C14 0.0458(7) 0.0465(7) 0.0407(8) 0.0060(6) 0.0115(6) 0.0082(6)
    C15 0.0420(7) 0.0462(7) 0.0384(7) 0.0034(6) 0.0086(6) 0.0112(6)
    O1 0.0542(6) 0.0493(6) 0.0873(9) -0.0122(5) 0.0238(6) -0.0238(6)
    C13 0.0448(7) 0.0481(7) 0.0426(8) 0.0063(6) 0.0109(6) 0.0118(6)
    C5 0.0522(8) 0.0555(8) 0.0493(9) 0.0097(7) 0.0199(7) 0.0151(7)
    C9 0.0492(8) 0.0500(8) 0.0612(10) 0.0158(7) 0.0235(7) 0.0145(7)
    C3 0.0492(8) 0.0571(9) 0.0440(9) 0.0071(7) 0.0147(6) 0.0104(7)
    C6 0.0644(10) 0.0632(9) 0.0533(10) 0.0229(8) 0.0298(8) 0.0165(8)
    C8 0.0696(10) 0.0579(9) 0.0577(10) 0.0154(8) 0.0298(8) 0.0216(8)
    C2 0.0685(10) 0.0551(9) 0.0474(9) 0.0000(8) 0.0143(8) 0.0086(8)
    C7 0.0685(10) 0.0530(8) 0.0541(10) 0.0214(7) 0.0191(8) 0.0253(8)
    C1 0.0802(11) 0.0530(9) 0.0458(9) 0.0170(8) 0.0236(8) 0.0099(7)
_geom_special_details
;
All e.s.d.'s (except the e.s.d. in the dihedral angle between two l.s. planes)
are estimated using the full covariance matrix. The cell e.s.d.'s are taken
into account individually in the estimation of e.s.d.'s in distances, angles
and torsion angles; correlations between e.s.d.'s in cell parameters are only
used when they are defined by crystal symmetry. An approximate (isotropic)
treatment of cell e.s.d.'s is used for estimating e.s.d.'s involving l.s.
planes.
;
loop_
    _geom_bond_atom_site_label_1
    _geom_bond_atom_site_label_2
    _geom_bond_site_symmetry_2
    _geom_bond_distance
    _geom_bond_publ_flag
    O4 C17 . 1.3536(17) ?
    O4 C11 . 1.4344(16) ?
    O3 C16 . 1.3515(17) ?
    O3 C11 . 1.4437(16) ?
    C18 C15 . 1.3575(19) ?
    C18 C16 . 1.4665(19) ?
    C18 C17 . 1.4765(19) ?
    O2 C17 . 1.2062(17) ?
    C11 C10 . 1.5080(18) ?
    C11 C12 . 1.5174(18) ?
    C12 C7 . 1.522(2) ?
    C12 H12A . 0.9700 ?
    C12 H12B . 0.9700 ?
    C10 C9 . 1.524(2) ?
    C10 H10A . 0.9700 ?
    C10 H10B . 0.9700 ?
    C16 O1 . 1.2045(17) ?
    C4 C3 . 1.394(2) ?
    C4 C5 . 1.395(2) ?
    C4 C13 . 1.457(2) ?
    C14 C13 . 1.344(2) ?
    C14 C15 . 1.428(2) ?
    C14 H14A . 0.9300 ?
    C15 H15A . 0.9300 ?
    C13 H13A . 0.9300 ?
    C5 C6 . 1.381(2) ?
    C5 H5A . 0.9300 ?
    C9 C8 . 1.522(2) ?
    C9 H9A . 0.9700 ?
    C9 H9B . 0.9700 ?
    C3 C2 . 1.378(2) ?
    C3 H3A . 0.9300 ?
    C6 C1 . 1.369(2) ?
    C6 H6A . 0.9300 ?
    C8 C7 . 1.526(2) ?
    C8 H8A . 0.9700 ?
    C8 H8B . 0.9700 ?
    C2 C1 . 1.384(2) ?
    C2 H2A . 0.9300 ?
    C7 H7A . 0.9700 ?
    C7 H7B . 0.9700 ?
    C1 H1A . 0.9300 ?
loop_
    _geom_angle_atom_site_label_1
    _geom_angle_atom_site_label_2
    _geom_angle_atom_site_label_3
    _geom_angle_site_symmetry_1
    _geom_angle_site_symmetry_3
    _geom_angle
    _geom_angle_publ_flag
    C17 O4 C11 . . 118.14(10) ?
    C16 O3 C11 . . 119.54(10) ?
    C15 C18 C16 . . 123.28(12) ?
    C15 C18 C17 . . 117.99(12) ?
    C16 C18 C17 . . 118.63(12) ?
    O2 C17 O4 . . 118.86(12) ?
    O2 C17 C18 . . 124.36(14) ?
    O4 C17 C18 . . 116.68(12) ?
    O4 C11 O3 . . 110.01(11) ?
    O4 C11 C10 . . 107.54(10) ?
    O3 C11 C10 . . 106.20(10) ?
    O4 C11 C12 . . 109.82(10) ?
    O3 C11 C12 . . 110.77(10) ?
    C10 C11 C12 . . 112.40(12) ?
    C11 C12 C7 . . 111.29(12) ?
    C11 C12 H12A . . 109.4 ?
    C7 C12 H12A . . 109.4 ?
    C11 C12 H12B . . 109.4 ?
    C7 C12 H12B . . 109.4 ?
    H12A C12 H12B . . 108.0 ?
    C11 C10 C9 . . 111.33(10) ?
    C11 C10 H10A . . 109.4 ?
    C9 C10 H10A . . 109.4 ?
    C11 C10 H10B . . 109.4 ?
    C9 C10 H10B . . 109.4 ?
    H10A C10 H10B . . 108.0 ?
    O1 C16 O3 . . 117.67(13) ?
    O1 C16 C18 . . 125.75(14) ?
    O3 C16 C18 . . 116.55(12) ?
    C3 C4 C5 . . 118.04(14) ?
    C3 C4 C13 . . 122.64(13) ?
    C5 C4 C13 . . 119.32(14) ?
    C13 C14 C15 . . 121.18(14) ?
    C13 C14 H14A . . 119.4 ?
    C15 C14 H14A . . 119.4 ?
    C18 C15 C14 . . 128.93(13) ?
    C18 C15 H15A . . 115.5 ?
    C14 C15 H15A . . 115.5 ?
    C14 C13 C4 . . 127.39(14) ?
    C14 C13 H13A . . 116.3 ?
    C4 C13 H13A . . 116.3 ?
    C6 C5 C4 . . 121.11(15) ?
    C6 C5 H5A . . 119.4 ?
    C4 C5 H5A . . 119.4 ?
    C8 C9 C10 . . 111.66(12) ?
    C8 C9 H9A . . 109.3 ?
    C10 C9 H9A . . 109.3 ?
    C8 C9 H9B . . 109.3 ?
    C10 C9 H9B . . 109.3 ?
    H9A C9 H9B . . 107.9 ?
    C2 C3 C4 . . 120.55(15) ?
    C2 C3 H3A . . 119.7 ?
    C4 C3 H3A . . 119.7 ?
    C1 C6 C5 . . 119.95(15) ?
    C1 C6 H6A . . 120.0 ?
    C5 C6 H6A . . 120.0 ?
    C9 C8 C7 . . 110.64(13) ?
    C9 C8 H8A . . 109.5 ?
    C7 C8 H8A . . 109.5 ?
    C9 C8 H8B . . 109.5 ?
    C7 C8 H8B . . 109.5 ?
    H8A C8 H8B . . 108.1 ?
    C3 C2 C1 . . 120.34(16) ?
    C3 C2 H2A . . 119.8 ?
    C1 C2 H2A . . 119.8 ?
    C12 C7 C8 . . 111.50(12) ?
    C12 C7 H7A . . 109.3 ?
    C8 C7 H7A . . 109.3 ?
    C12 C7 H7B . . 109.3 ?
    C8 C7 H7B . . 109.3 ?
    H7A C7 H7B . . 108.0 ?
    C6 C1 C2 . . 120.00(16) ?
    C6 C1 H1A . . 120.0 ?
    C2 C1 H1A . . 120.0 ?
loop_
    _geom_hbond_atom_site_label_D
    _geom_hbond_atom_site_label_H
    _geom_hbond_atom_site_label_A
    _geom_hbond_site_symmetry_A
    _geom_hbond_distance_DH
    _geom_hbond_distance_HA
    _geom_hbond_distance_DA
    _geom_hbond_angle_DHA
    C10 H10A O2 2_565 0.97 2.52 3.440(2) 158
