# Supplementary material for: (Z)-3-(3-Phenyl­allyl­idene)-1,5-dioxa­spiro­[5.5]undecane-2,4-dione
Source: Acta Crystallogr Sect E Struct Rep Online. 2009 Sep 30;65(Pt 10):o2586. doi: 10.1107/S1600536809038781 (PMC2970375; doi:10.1107/S1600536809038781)
Supplement: Supplementary file 2 [file e-65-o2586-Isup2.hkl]

# 
# h,k,l, Fc-squared, Fo-squared, sigma(Fo-squared) and status flag 
# 
data_I
_shelx_title ' A in P-1' 
_shelx_refln_list_code          4 
_shelx_F_calc_maximum      111.67 
_exptl_crystal_F_000       316.00 
_reflns_d_resolution_high  0.7702 
 
loop_ 
 _symmetry_equiv_pos_as_xyz 
 'x, y, z' 
 '-x, -y, -z' 
 
_cell_length_a     7.1177 
_cell_length_b     9.5506 
_cell_length_c    11.7343 
_cell_angle_alpha 106.818 
_cell_angle_beta  100.140 
_cell_angle_gamma  93.347 
 
_shelx_F_squared_multiplier     1.000 
 
loop_ 
 _refln_index_h 
 _refln_index_k 
 _refln_index_l 
 _refln_F_squared_calc 
 _refln_F_squared_meas 
 _refln_F_squared_sigma 
 _refln_observed_status 
   2   0   0      547.92      539.85      5.28 o 
   3   0   0      336.55      326.50      2.57 o 
   4   0   0       25.68       25.66      0.53 o 
   5   0   0       17.71       15.25      0.46 o 
   6   0   0      107.89      105.74      1.16 o 
   7   0   0        0.00       -0.32      0.43 o 
   8   0   0        7.73        7.89      0.57 o 
   9   0   0       17.50       19.44      1.14 o 
  -9   1   0        0.02        0.35      0.79 o 
  -8   1   0       11.92        9.82      0.65 o 
  -7   1   0       16.90       17.02      0.65 o 
  -6   1   0       26.09       29.34      0.77 o 
  -5   1   0       18.92       18.51      0.71 o 
  -4   1   0        1.61        2.09      0.44 o 
  -3   1   0       42.72       40.47      0.66 o 
  -2   1   0      399.38      373.64      3.37 o 
  -1   1   0     1150.08     1183.23      7.03 o 
   1   1   0     5966.66     5720.23     87.01 o 
   2   1   0     1327.10     1390.03     12.13 o 
   3   1   0       46.27       43.13      0.64 o 
   4   1   0      273.26      250.96      1.79 o 
   5   1   0       11.98       13.17      0.47 o 
   6   1   0       96.74       93.69      1.08 o 
   7   1   0       58.11       55.89      0.91 o 
   8   1   0        0.20       -0.10      0.45 o 
  -8   2   0        0.00       -0.16      0.50 o 
  -7   2   0       20.37       19.32      0.65 o 
  -6   2   0       17.62       19.67      0.57 o 
  -5   2   0       78.50       86.19      1.26 o 
  -4   2   0       12.99       12.48      0.49 o 
  -3   2   0        0.44        0.65      0.26 o 
  -2   2   0      642.58      682.19      4.35 o 
  -1   2   0      281.46      257.02      3.82 o 
   0   2   0      528.28      496.71      3.52 o 
   1   2   0      977.26        0.00      0.61 o 
   2   2   0      374.12      387.81     18.07 o 
   3   2   0     1032.91     1228.66     22.47 o 
   4   2   0       55.57       58.82      0.69 o 
   5   2   0        0.02        0.05      0.26 o 
   6   2   0        2.00        1.67      0.48 o 
   7   2   0       42.35       46.02      0.93 o 
   8   2   0       42.22       39.54      2.20 o 
  -8   3   0       27.94       25.23      0.95 o 
  -7   3   0        2.31        2.60      0.49 o 
  -6   3   0       22.79       20.77      0.46 o 
  -5   3   0        4.13        4.25      0.82 o 
  -4   3   0      148.86      142.19      1.47 o 
  -3   3   0      266.27      273.28      2.14 o 
  -2   3   0        1.19        2.10      0.24 o 
  -1   3   0      430.83      423.83      6.03 o 
   0   3   0      105.75       96.11      0.77 o 
   1   3   0       65.47       72.17      0.71 o 
   2   3   0      125.01      124.85      2.24 o 
   3   3   0       10.99       13.64      0.91 o 
   4   3   0        2.14        3.72      0.45 o 
   5   3   0        0.56        0.57      0.23 o 
   6   3   0       20.58       17.67      1.01 o 
   7   3   0       42.01       41.12      2.39 o 
   8   3   0        1.89        1.13      1.46 o 
  -8   4   0        1.28        0.06      1.09 o 
  -7   4   0       60.01       57.07      2.34 o 
  -6   4   0       14.47       13.33      0.40 o 
  -5   4   0       22.08       21.50      0.54 o 
  -4   4   0        0.83        1.41      0.17 o 
  -3   4   0       94.28       98.94      0.85 o 
  -2   4   0      403.79      385.35      2.31 o 
  -1   4   0      492.28      524.96      3.07 o 
   0   4   0      729.68      754.15      4.89 o 
   1   4   0      235.23      242.88      1.92 o 
   2   4   0       44.77       31.89      1.09 o 
   3   4   0        1.56        0.85      0.85 o 
   4   4   0        8.33       10.31      1.21 o 
   5   4   0       37.88       36.52      1.09 o 
   6   4   0        5.91        6.22      0.88 o 
   7   4   0        1.59        0.12      0.86 o 
   8   4   0        2.22        1.96      2.00 o 
  -8   5   0        0.30        0.61      1.27 o 
  -7   5   0       50.73       53.60      2.67 o 
  -6   5   0       12.91       12.03      0.27 o 
  -5   5   0        7.69        6.68      0.64 o 
  -4   5   0        1.83        2.42      0.23 o 
  -3   5   0        0.02        0.07      0.25 o 
  -2   5   0        4.05        4.12      0.27 o 
  -1   5   0      196.46      187.81      1.36 o 
   0   5   0      481.93      500.21      3.13 o 
   1   5   0      146.16      136.37      2.76 o 
   2   5   0       48.41       45.90      1.39 o 
   3   5   0        4.90        6.25      1.15 o 
   4   5   0      245.41      246.61      3.94 o 
   5   5   0        0.45        0.70      0.79 o 
   6   5   0        2.95        1.47      1.52 o 
   7   5   0        1.86        1.82      1.94 o 
  -7   6   0        0.47        0.18      1.21 o 
  -6   6   0      110.03      115.75      2.73 o 
  -5   6   0       11.56       13.04      2.00 o 
  -4   6   0       55.64       52.54      0.58 o 
  -3   6   0       86.55       82.44      0.88 o 
  -2   6   0        0.76        0.85      0.38 o 
  -1   6   0       44.61       42.23      0.61 o 
   0   6   0       59.32       57.58      0.86 o 
   1   6   0       76.88       72.95      1.21 o 
   2   6   0      147.50      147.10      2.67 o 
   3   6   0      563.57      562.52      7.88 o 
   4   6   0       43.28       43.96      1.82 o 
   5   6   0       10.44        7.71      2.73 o 
   6   6   0        7.96        4.69      3.64 o 
   7   6   0        0.06        0.49      1.07 o 
  -7   7   0       11.23       16.01      1.70 o 
  -6   7   0        0.20        0.42      1.27 o 
  -5   7   0       30.65       33.35      1.70 o 
  -4   7   0      173.27      173.86      3.27 o 
  -3   7   0       32.65       36.17      0.66 o 
  -2   7   0       19.16       18.94      0.82 o 
  -1   7   0        0.22       -0.02      0.52 o 
   0   7   0       11.35       11.58      0.67 o 
   1   7   0      209.76      213.12      2.04 o 
   3   7   0       93.50       97.26      2.43 o 
   4   7   0       67.73       65.91      2.18 o 
   5   7   0        3.12        5.43      3.85 o 
   6   7   0        4.47        6.22      4.52 o 
  -7   8   0        0.68        0.18      1.46 o 
  -6   8   0        9.27       11.64      1.58 o 
  -5   8   0        9.45       10.49      1.46 o 
  -4   8   0      114.21      114.43      2.55 o 
  -3   8   0      162.86      161.66      1.84 o 
  -2   8   0        8.50       10.36      0.66 o 
  -1   8   0        0.73        0.14      0.60 o 
   0   8   0       24.69       21.75      1.33 o 
   1   8   0       44.18       42.54      1.18 o 
   2   8   0        3.97        3.88      1.21 o 
   3   8   0       41.93       42.08      1.88 o 
   4   8   0       11.85       12.29      1.11 o 
   5   8   0        1.33        3.34      1.39 o 
  -6   9   0        4.41        6.31      1.64 o 
  -5   9   0       27.16       23.10      1.70 o 
  -4   9   0       11.12       11.18      0.73 o 
  -3   9   0       82.87       86.70      1.52 o 
  -2   9   0       24.21       22.95      0.81 o 
  -1   9   0       95.39       92.10      1.54 o 
   0   9   0        0.03        0.06      0.51 o 
   1   9   0        3.71        4.30      0.47 o 
   2   9   0        8.88        8.43      1.46 o 
   3   9   0       20.49       25.83      2.73 o 
   4   9   0        7.40       11.10      1.22 o 
   5   9   0        0.22        0.82      1.17 o 
  -5  10   0        2.48        3.70      1.52 o 
  -4  10   0        1.34       -0.42      1.21 o 
  -3  10   0        5.49        1.30      1.30 o 
  -2  10   0        4.16        2.14      1.70 o 
  -1  10   0       17.28       18.16      0.90 o 
   0  10   0       68.90       62.00      1.35 o 
   1  10   0       21.21       20.53      1.61 o 
   2  10   0        8.01        0.00      1.88 o 
   3  10   0        0.08        0.79      1.03 o 
  -4  11   0        3.25        0.24      1.33 o 
  -3  11   0        0.06        0.06      1.03 o 
  -2  11   0        4.64       -0.03      0.77 o 
  -1  11   0        0.00        0.44      0.63 o 
   0  11   0        0.07        0.73      1.15 o 
   1  11   0        0.10        0.00      1.15 o 
   2  11   0        1.97       -0.03      0.92 o 
   0 -12   1        0.00        0.82      0.97 o 
   1 -12   1        6.55        7.04      0.62 o 
  -2 -11   1        0.08        0.00      1.00 o 
  -1 -11   1       12.37       14.99      1.64 o 
   0 -11   1        0.15        0.13      0.55 o 
   1 -11   1        8.64        9.42      0.65 o 
   2 -11   1        1.88        0.48      0.62 o 
   3 -11   1       15.07       17.58      1.46 o 
   4 -11   1        5.48        0.30      2.12 o 
  -4 -10   1        0.59        0.02      0.98 o 
  -3 -10   1        0.03        0.10      1.06 o 
  -2 -10   1        2.32       -0.03      0.77 o 
  -1 -10   1        1.73        1.35      0.53 o 
   0 -10   1       15.85       16.32      0.92 o 
   1 -10   1        1.99        1.37      0.62 o 
   2 -10   1        0.55        0.51      0.42 o 
   3 -10   1        1.01        0.66      0.37 o 
   4 -10   1        6.71        8.67      1.39 o 
   5 -10   1        2.22        1.76      1.46 o 
  -5  -9   1        3.41        2.49      1.41 o 
  -4  -9   1       10.15        9.09      1.36 o 
  -3  -9   1       42.24       44.14      1.88 o 
  -2  -9   1        3.96        5.40      1.15 o 
  -1  -9   1       20.30       21.99      0.68 o 
   0  -9   1        5.85        6.55      0.66 o 
   1  -9   1       20.72       17.95      0.73 o 
   2  -9   1        7.34        4.85      3.24 o 
   3  -9   1        2.79        2.37      0.33 o 
   4  -9   1       30.06       31.59      2.43 o 
   5  -9   1        4.80        5.28      2.24 o 
   6  -9   1        0.65        1.21      1.52 o 
  -6  -8   1        8.10        7.14      5.21 o 
  -5  -8   1        0.27        0.11      1.15 o 
  -4  -8   1        0.26       -0.36      1.10 o 
  -3  -8   1       31.25       31.95      1.18 o 
  -2  -8   1       12.59       10.85      1.27 o 
  -1  -8   1      125.78      122.46      1.56 o 
   0  -8   1       30.24       28.79      0.77 o 
   1  -8   1       11.41       11.48      0.77 o 
   2  -8   1        0.19        0.20      0.48 o 
   3  -8   1       18.40       16.85      0.58 o 
   4  -8   1       66.26       64.88      2.06 o 
   5  -8   1        3.42        3.52      1.33 o 
   6  -8   1       10.83       12.73      2.55 o 
   7  -8   1        4.51        6.31      1.76 o 
  -6  -7   1        7.93       12.80      1.22 o 
  -5  -7   1        9.37       11.99      1.49 o 
  -4  -7   1        3.77        4.13      0.94 o 
  -3  -7   1      108.40      112.75      2.46 o 
  -2  -7   1       85.42       87.38      2.18 o 
  -1  -7   1       86.08       86.88      1.10 o 
   0  -7   1        5.96        6.15      0.50 o 
   1  -7   1        0.44        0.15      0.51 o 
   2  -7   1       31.89       32.59      0.73 o 
   3  -7   1       13.16       13.77      1.24 o 
   4  -7   1        9.58        7.16      1.21 o 
   5  -7   1      318.93      327.74      5.15 o 
   6  -7   1       29.14       32.38      1.88 o 
   7  -7   1       28.76       32.32      2.00 o 
  -7  -6   1        0.01        0.13      1.18 o 
  -6  -6   1       44.53       47.66      2.61 o 
  -5  -6   1        0.07        0.34      0.99 o 
  -4  -6   1      247.91      240.05      5.73 o 
  -3  -6   1      587.78      612.67      7.58 o 
  -2  -6   1        3.36        4.73      1.64 o 
  -1  -6   1        1.00        0.59      0.33 o 
   0  -6   1       30.09       33.77      0.66 o 
   1  -6   1        0.38        0.12      0.36 o 
   2  -6   1       49.04       56.73      1.39 o 
   3  -6   1        0.96        1.16      0.42 o 
   4  -6   1       73.96       73.13      1.94 o 
   5  -6   1       24.48       26.98      1.52 o 
   6  -6   1        0.23       -0.67      1.21 o 
   7  -6   1        4.72        6.25      2.30 o 
  -7  -5   1        2.29        1.03      0.99 o 
  -6  -5   1        8.67       10.40      1.12 o 
  -5  -5   1        5.68        4.58      0.86 o 
  -4  -5   1        9.54        7.59      1.82 o 
  -3  -5   1      205.02      203.13      3.15 o 
  -2  -5   1        0.14       -0.30      1.15 o 
  -1  -5   1        2.44        2.72      0.28 o 
   0  -5   1      864.43      930.50      6.47 o 
   1  -5   1       10.72       11.50      0.42 o 
   2  -5   1      169.21      173.85      1.54 o 
   3  -5   1       37.12       41.64      0.45 o 
   4  -5   1        4.09        7.09      1.09 o 
   5  -5   1       33.20       33.41      2.30 o 
   6  -5   1        3.83        3.46      1.15 o 
   7  -5   1        5.77        6.49      2.12 o 
  -8  -4   1        9.73       14.32      1.18 o 
  -7  -4   1        7.58        7.03      0.99 o 
  -6  -4   1        2.20        2.24      0.98 o 
  -5  -4   1       28.72       28.62      1.03 o 
  -4  -4   1       25.17       23.55      1.21 o 
  -3  -4   1      142.46      151.57      2.06 o 
  -2  -4   1      251.73      270.50      3.82 o 
  -1  -4   1       59.51       57.10      1.21 o 
   0  -4   1      222.84      207.65      3.00 o 
   1  -4   1       55.00       50.13      2.06 o 
   2  -4   1       67.68       69.79      0.72 o 
   3  -4   1       17.19       16.25      0.91 o 
   4  -4   1      665.84      669.79      7.70 o 
   5  -4   1        7.43        7.57      0.23 o 
   6  -4   1       35.18       36.08      0.86 o 
   7  -4   1        0.99        0.84      0.46 o 
   8  -4   1       10.87        9.94      1.46 o 
  -8  -3   1        3.67        1.54      2.12 o 
  -7  -3   1       40.74       34.33      1.27 o 
  -6  -3   1        3.28        2.33      0.34 o 
  -5  -3   1       23.28       24.78      0.90 o 
  -4  -3   1       49.26       62.01      1.04 o 
  -3  -3   1       63.69       62.30      0.76 o 
  -2  -3   1      168.55      193.07      1.70 o 
  -1  -3   1        2.75        2.69      0.18 o 
   0  -3   1       24.59       25.07      0.43 o 
   1  -3   1        6.03        4.64      0.38 o 
   2  -3   1       38.46       36.87      0.97 o 
   3  -3   1      128.08      142.87      0.89 o 
   4  -3   1       94.70       93.86      1.30 o 
   5  -3   1       11.59       11.62      0.37 o 
   6  -3   1       34.27       35.09      0.55 o 
   7  -3   1        8.95        8.37      0.67 o 
   8  -3   1        0.04       -0.04      0.33 o 
  -8  -2   1        2.43        2.02      0.61 o 
  -7  -2   1        0.10        0.30      0.41 o 
  -6  -2   1        6.95        4.44      0.40 o 
  -5  -2   1       14.77       14.49      1.07 o 
  -4  -2   1       53.01       57.51      0.75 o 
  -3  -2   1      215.66      204.41      2.67 o 
  -2  -2   1       32.52       22.92      0.79 o 
  -1  -2   1      307.13      308.04     11.79 o 
   0  -2   1     1151.30     1119.31      5.79 o 
   1  -2   1     1007.52     1062.20     10.87 o 
   2  -2   1      225.73      236.07      4.72 o 
   3  -2   1        4.86        4.52      0.17 o 
   4  -2   1       99.05      103.46      0.85 o 
   5  -2   1       26.16       27.42      0.54 o 
   6  -2   1       57.12       58.26      0.92 o 
   7  -2   1       20.15       19.73      0.63 o 
   8  -2   1        3.52        2.20      0.97 o 
  -9  -1   1        0.03        0.58      1.27 o 
  -8  -1   1        2.75        2.10      0.57 o 
  -7  -1   1        4.91        4.86      0.60 o 
  -6  -1   1      149.90      156.00      2.09 o 
  -5  -1   1       27.72       27.16      0.90 o 
  -4  -1   1       71.88       67.91      1.39 o 
  -3  -1   1      290.46      289.84      3.40 o 
  -2  -1   1        3.06        3.03      0.55 o 
  -1  -1   1      375.14      321.47      2.29 o 
   1  -1   1     2193.89     2316.29     11.53 o 
   2  -1   1        8.19        9.72      0.26 o 
   3  -1   1      170.92      156.70      1.31 o 
   4  -1   1        3.52        2.86      0.36 o 
   5  -1   1       54.78       53.67      0.70 o 
   6  -1   1       96.21       97.78      1.14 o 
   7  -1   1        2.81        2.91      0.46 o 
   8  -1   1       27.31       28.59      1.45 o 
  -9   0   1        0.94        2.34      1.42 o 
  -8   0   1       23.84       25.20      0.72 o 
  -7   0   1      156.06      166.04      2.97 o 
  -6   0   1       80.06       80.96      1.79 o 
  -5   0   1      111.99      106.03      1.31 o 
  -4   0   1        1.70        0.06      0.85 o 
  -3   0   1        4.51        4.60      0.38 o 
  -2   0   1       16.73       14.79      1.70 o 
  -1   0   1     1011.67     1013.28      6.37 o 
   1   0   1      173.94      157.06      0.85 o 
   2   0   1      460.87      465.94      4.46 o 
   3   0   1      402.94      395.85      3.02 o 
   4   0   1       12.95       11.43      0.36 o 
   5   0   1        3.32        3.82      0.41 o 
   6   0   1        0.04        0.19      0.49 o 
   7   0   1       60.69       59.75      0.99 o 
   8   0   1        0.29        0.31      0.46 o 
  -9   1   1       13.63       15.61      0.86 o 
  -8   1   1        2.37        1.96      0.48 o 
  -7   1   1        1.06        1.18      0.49 o 
  -6   1   1        2.26        1.55      0.61 o 
  -5   1   1       22.04       22.25      0.69 o 
  -4   1   1        7.69        7.98      0.38 o 
  -3   1   1     2075.66     2282.51     14.62 o 
  -2   1   1       87.15       76.94      0.85 o 
  -1   1   1       54.80       43.93      0.62 o 
   0   1   1     1967.03     1962.69     14.86 o 
   1   1   1     1226.04     1212.85      7.20 o 
   2   1   1      374.43      388.98      4.66 o 
   3   1   1      272.10      281.28      2.19 o 
   4   1   1      145.99      145.90      1.50 o 
   5   1   1       29.49       30.13      0.70 o 
   6   1   1       53.45       53.21      0.80 o 
   7   1   1        2.61        2.47      0.49 o 
   8   1   1       24.25       23.46      0.80 o 
  -9   2   1        0.96        0.97      0.66 o 
  -8   2   1        1.20        0.66      0.48 o 
  -7   2   1      154.61      151.02      2.22 o 
  -6   2   1       13.32       13.84      0.86 o 
  -5   2   1       30.85       29.17      1.52 o 
  -4   2   1      472.74      527.10      4.97 o 
  -3   2   1     1461.51     1644.48     12.22 o 
  -2   2   1      444.08      427.94      3.02 o 
  -1   2   1        7.24        6.85      0.60 o 
   0   2   1     5207.27     5147.36     32.01 o 
   1   2   1      439.94      405.79      3.09 o 
   2   2   1        3.61        4.56      0.23 o 
   3   2   1      376.48      426.52      6.85 o 
   4   2   1        8.57        6.52      0.64 o 
   5   2   1        6.67        7.53      0.40 o 
   6   2   1        4.87        5.62      0.40 o 
   7   2   1       77.42       81.33      1.32 o 
   8   2   1        4.01        2.10      2.00 o 
  -8   3   1        0.46        0.57      0.41 o 
  -7   3   1        3.91        3.65      0.67 o 
  -6   3   1       38.35       36.47      1.00 o 
  -5   3   1        3.73        3.67      0.34 o 
  -4   3   1       75.95       85.42      1.09 o 
  -3   3   1      515.95      583.14      4.13 o 
  -2   3   1      217.84      216.20      1.83 o 
  -1   3   1        0.58        0.42      0.38 o 
   0   3   1      129.56      123.77      1.22 o 
   1   3   1       35.03       35.39      0.75 o 
   2   3   1        2.14        2.55      1.15 o 
   3   3   1      203.97      204.95      2.91 o 
   4   3   1        3.95        3.64      1.03 o 
   5   3   1        2.50        1.46      1.03 o 
   6   3   1        8.38        8.78      0.98 o 
   7   3   1        0.47        0.39      0.77 o 
   8   3   1        2.59        2.20      1.85 o 
  -8   4   1        1.27        1.46      1.21 o 
  -7   4   1       31.69       30.15      1.85 o 
  -6   4   1       30.37       29.31      1.03 o 
  -5   4   1       41.10       43.53      0.76 o 
  -4   4   1      413.72      427.26      3.21 o 
  -3   4   1       21.11       23.72      0.49 o 
  -2   4   1      225.56      224.02      1.93 o 
  -1   4   1      290.16      324.59      2.65 o 
   0   4   1      345.96      352.18      3.37 o 
   1   4   1       25.22       24.24      0.83 o 
   2   4   1        2.03        1.46      0.79 o 
   3   4   1       12.13       10.91      1.70 o 
   4   4   1        5.84        8.06      2.00 o 
   5   4   1       14.50       15.77      2.06 o 
   6   4   1       13.27       12.19      1.18 o 
   7   4   1       19.29       22.31      1.36 o 
  -8   5   1        0.08       -0.12      1.21 o 
  -7   5   1        0.01        0.10      0.31 o 
  -6   5   1       15.56       14.68      0.51 o 
  -5   5   1       19.80       19.41      0.49 o 
  -4   5   1       52.71       51.14      0.92 o 
  -3   5   1        0.97        0.79      0.35 o 
  -2   5   1       65.34       64.39      0.87 o 
  -1   5   1      298.47      305.79      3.94 o 
   0   5   1       48.10       45.83      0.84 o 
   1   5   1       25.43       30.51      0.54 o 
   2   5   1        2.44        2.00      1.64 o 
   3   5   1      280.23      277.53      4.12 o 
   4   5   1      139.32      153.59      3.09 o 
   5   5   1        0.87        1.03      1.21 o 
   6   5   1        2.51        1.56      0.94 o 
   7   5   1        2.46        1.53      1.03 o 
  -7   6   1        0.76        1.03      1.33 o 
  -6   6   1        4.28        3.13      0.39 o 
  -5   6   1        8.16        8.26      0.30 o 
  -4   6   1      524.20      516.94      3.45 o 
  -3   6   1       29.79       31.13      0.66 o 
  -2   6   1       28.25       29.93      0.81 o 
  -1   6   1       34.55       34.49      0.68 o 
   0   6   1       42.14       37.03      0.69 o 
   1   6   1      162.04      162.89      1.64 o 
   2   6   1      180.66      175.06      3.15 o 
   3   6   1      100.40       95.08      2.43 o 
   5   6   1       37.32       36.93      2.79 o 
   6   6   1       18.15       21.27      1.26 o 
   7   6   1        0.85        0.24      1.64 o 
  -7   7   1        6.98       10.19      1.64 o 
  -6   7   1        5.35        4.97      2.18 o 
  -5   7   1       17.92       16.05      1.18 o 
  -4   7   1       26.22       25.62      0.49 o 
  -3   7   1      244.25      240.30      2.29 o 
  -2   7   1       21.06       22.03      0.61 o 
  -1   7   1        0.17        0.62      0.59 o 
   0   7   1       39.59       38.64      1.17 o 
   1   7   1        0.42        0.51      0.35 o 
   2   7   1       45.02       47.06      1.18 o 
   3   7   1       30.16       25.89      1.64 o 
   4   7   1       13.37       12.98      1.64 o 
   5   7   1        5.88        7.16      1.64 o 
   6   7   1        6.62        9.24      1.54 o 
  -7   8   1       10.42       10.67      1.82 o 
  -6   8   1        6.25       10.85      1.58 o 
  -5   8   1        1.02        0.95      0.32 o 
  -4   8   1      137.93      131.86      1.29 o 
  -3   8   1        0.67        0.22      0.46 o 
  -2   8   1        6.90        8.07      0.53 o 
  -1   8   1       15.14        9.85      1.12 o 
   0   8   1      159.45      145.33      1.84 o 
   1   8   1        3.30        2.98      0.58 o 
   2   8   1        7.28        8.43      1.39 o 
   3   8   1       85.57       94.77      2.67 o 
   4   8   1       33.46       35.23      2.06 o 
   5   8   1        2.59        1.98      1.33 o 
  -6   9   1        5.00        5.28      1.64 o 
  -5   9   1        0.67        0.42      1.27 o 
  -4   9   1        6.65        7.24      0.87 o 
  -3   9   1       14.17       12.05      0.79 o 
  -2   9   1       55.61       53.97      1.16 o 
  -1   9   1        0.41        0.09      0.73 o 
   0   9   1      106.64       96.12      2.58 o 
   1   9   1       55.81       47.18      1.46 o 
   2   9   1        1.11       -0.36      1.33 o 
   3   9   1        7.56        9.94      1.70 o 
   4   9   1        7.41       10.19      1.88 o 
  -5  10   1        0.05       -0.36      2.12 o 
  -4  10   1        0.67        0.30      1.88 o 
  -3  10   1        0.85        0.52      0.80 o 
  -2  10   1        0.01        0.06      0.62 o 
  -1  10   1       28.51       26.52      1.09 o 
   0  10   1       16.75       19.57      0.95 o 
   1  10   1       14.17       13.22      1.64 o 
   2  10   1        1.01        0.67      1.46 o 
   3  10   1       20.49       28.20      2.24 o 
  -3  11   1        6.55        9.45      1.39 o 
  -2  11   1        0.00        0.10      0.80 o 
  -1  11   1        3.37        2.03      2.12 o 
   0  11   1        0.33        0.40      0.58 o 
   1  11   1        6.13        0.00      1.39 o 
   0 -12   2        0.55        1.06      0.60 o 
   1 -12   2       11.59       10.15      0.79 o 
   2 -12   2        0.65        0.91      1.76 o 
  -3 -11   2       20.10       26.64      1.59 o 
  -2 -11   2        8.52        9.27      5.67 o 
  -1 -11   2        0.04        0.36      0.75 o 
   0 -11   2        7.45        5.64      0.56 o 
   1 -11   2        0.55        1.05      0.65 o 
   2 -11   2       31.38       28.49      0.69 o 
   3 -11   2        1.67        0.06      1.76 o 
   4 -11   2        0.09        0.12      1.27 o 
  -4 -10   2        0.54        1.15      1.09 o 
  -3 -10   2       17.61       20.49      1.18 o 
  -2 -10   2       11.82       14.80      1.97 o 
  -1 -10   2        0.94        1.21      0.43 o 
   0 -10   2       26.76       23.09      0.74 o 
   1 -10   2       76.56       75.30      1.30 o 
   2 -10   2        3.51        1.45      0.96 o 
   3 -10   2       21.12       20.85      0.73 o 
   4 -10   2        0.31        0.73      1.27 o 
   5 -10   2        5.74        6.00      1.64 o 
  -5  -9   2        5.83        8.60      1.45 o 
  -4  -9   2        3.13        3.18      1.58 o 
  -3  -9   2        6.49        6.01      1.14 o 
  -2  -9   2       10.39       11.04      1.97 o 
  -1  -9   2       18.83       18.88      0.58 o 
   0  -9   2       10.69       10.29      0.55 o 
   1  -9   2        0.04        0.32      0.43 o 
   2  -9   2        0.06        0.06      0.31 o 
   3  -9   2        1.06        0.64      0.34 o 
   4  -9   2        7.02        7.28      1.39 o 
   5  -9   2        6.83        6.91      1.52 o 
   6  -9   2        3.33        3.40      2.55 o 
  -6  -8   2        0.01        0.23      1.33 o 
  -5  -8   2       25.29       26.29      1.33 o 
  -4  -8   2        1.25        1.06      0.92 o 
  -3  -8   2       79.53       80.02      2.64 o 
  -2  -8   2       44.67       44.19      1.14 o 
  -1  -8   2       56.30       62.39      0.97 o 
   0  -8   2       68.75       76.02      1.07 o 
   1  -8   2        1.00        1.66      0.37 o 
   2  -8   2        0.14        0.17      0.28 o 
   3  -8   2       13.16       14.56      0.31 o 
   4  -8   2      102.75      107.33      2.61 o 
   5  -8   2       59.82       60.45      2.24 o 
   6  -8   2       19.31       20.92      1.82 o 
   7  -8   2        4.96        5.94      1.82 o 
  -7  -7   2        1.82        1.88      1.55 o 
  -6  -7   2        6.16        3.11      3.61 o 
  -5  -7   2       12.78       14.65      1.14 o 
  -4  -7   2       17.81       15.46      1.01 o 
  -3  -7   2      560.27      574.21     12.73 o 
  -2  -7   2      364.71      375.94      6.82 o 
  -1  -7   2       49.99       51.99      0.77 o 
   0  -7   2       28.59       30.80      0.63 o 
   1  -7   2        6.82        7.83      0.38 o 
   2  -7   2        4.26        4.17      0.28 o 
   3  -7   2       34.80       35.24      0.76 o 
   4  -7   2       13.61       13.95      1.33 o 
   5  -7   2        1.02        2.00      1.21 o 
   6  -7   2        7.97        8.55      1.52 o 
   7  -7   2       28.00       27.83      2.97 o 
  -7  -6   2        3.22        2.88      2.88 o 
  -6  -6   2        9.64        3.11      3.64 o 
  -5  -6   2        4.57        5.32      0.94 o 
  -4  -6   2        0.93        0.82      0.81 o 
  -3  -6   2       15.64       16.43      0.90 o 
  -2  -6   2      193.07      193.93      2.88 o 
  -1  -6   2       14.67       12.56      0.40 o 
   0  -6   2        2.67        3.97      0.33 o 
   1  -6   2        2.49        1.26      0.29 o 
   2  -6   2       55.38       54.07      0.53 o 
   3  -6   2       31.92       31.47      1.33 o 
   4  -6   2      206.85      211.44      4.06 o 
   5  -6   2        0.09       -0.61      1.15 o 
   6  -6   2        0.12        0.18      1.15 o 
   7  -6   2       63.37       72.64      3.27 o 
  -8  -5   2        2.95        1.71      1.39 o 
  -7  -5   2        2.40        0.66      1.14 o 
  -6  -5   2       21.97       24.58      1.18 o 
  -5  -5   2       16.18       13.16      1.12 o 
  -4  -5   2       15.00       13.89      1.04 o 
  -3  -5   2      107.65      109.74      1.52 o 
  -2  -5   2       66.99       67.25      0.90 o 
  -1  -5   2       13.02       14.85      0.36 o 
   0  -5   2      180.45      178.07      1.13 o 
   1  -5   2      289.70      282.87      1.81 o 
   2  -5   2      210.78      206.02      1.31 o 
   3  -5   2      107.90      105.69      2.43 o 
   4  -5   2       51.55       57.12      2.30 o 
   5  -5   2      291.58      303.06      4.55 o 
   6  -5   2        3.99        3.94      1.21 o 
   7  -5   2        0.00       -0.12      1.82 o 
  -8  -4   2       10.64       13.73      1.22 o 
  -7  -4   2       24.33       25.67      1.18 o 
  -6  -4   2       42.93       38.32      0.63 o 
  -5  -4   2        0.15        0.61      0.29 o 
  -4  -4   2       59.04       61.61      1.70 o 
  -3  -4   2       52.03       40.15      0.55 o 
  -2  -4   2        7.41        6.97      0.33 o 
  -1  -4   2       41.27       37.09      0.58 o 
   0  -4   2       22.70       24.48      0.40 o 
   1  -4   2        4.64        4.67      0.18 o 
   2  -4   2       25.58       25.34      0.76 o 
   3  -4   2      101.95      101.32      2.24 o 
   4  -4   2      650.80      660.15      8.13 o 
   5  -4   2        5.60        5.94      1.15 o 
   6  -4   2        0.03        0.08      0.17 o 
   7  -4   2        5.08        3.91      0.52 o 
  -8  -3   2        0.58        0.79      0.90 o 
  -7  -3   2        0.14        0.19      0.51 o 
  -6  -3   2       98.62       96.66      1.60 o 
  -5  -3   2      119.84      124.18      1.37 o 
  -4  -3   2       13.40        8.97      1.46 o 
  -3  -3   2       34.74       43.72      1.21 o 
  -2  -3   2      853.44      904.57      9.10 o 
  -1  -3   2        0.01        7.24      3.79 o 
   0  -3   2      483.00      467.47      3.09 o 
   1  -3   2      595.07      593.75     11.35 o 
   2  -3   2      109.86      108.37      1.18 o 
   3  -3   2      114.46      109.81      1.14 o 
   4  -3   2      128.68      129.42      0.97 o 
   5  -3   2      161.68      168.95      1.54 o 
   6  -3   2        0.42        0.34      0.27 o 
   7  -3   2       11.08       10.55      0.40 o 
  -8  -2   2        2.05        1.42      0.61 o 
  -7  -2   2       59.45       52.86      2.08 o 
  -6  -2   2        9.51        9.45      0.73 o 
  -5  -2   2      167.70      159.78      2.73 o 
  -4  -2   2       48.43       40.38      1.15 o 
  -3  -2   2      452.80      474.12      5.28 o 
  -2  -2   2       23.02       22.15      0.67 o 
  -1  -2   2       23.87       21.98      0.68 o 
   0  -2   2     1987.52     2048.34     12.36 o 
   1  -2   2     3419.11     3618.97     17.19 o 
   2  -2   2       99.05       99.18      0.63 o 
   3  -2   2        6.73        6.62      0.30 o 
   4  -2   2      364.42      371.77      3.44 o 
   5  -2   2       24.27       26.56      0.56 o 
   6  -2   2        6.83        6.80      0.46 o 
   7  -2   2        5.64        5.31      0.54 o 
   8  -2   2        7.16        6.57      0.64 o 
  -9  -1   2       10.67       12.58      2.58 o 
  -8  -1   2        8.55       10.51      0.72 o 
  -7  -1   2       63.26       64.16      2.27 o 
  -6  -1   2       13.34       13.52      0.73 o 
  -5  -1   2       44.13       41.48      1.33 o 
  -4  -1   2       36.95       39.78      1.15 o 
  -3  -1   2       38.18       28.94      0.79 o 
  -2  -1   2     1267.91     1276.86      9.52 o 
  -1  -1   2     1513.02     1514.21      9.82 o 
   0  -1   2     1215.60     1265.33     13.68 o 
   1  -1   2     9087.32     8912.65     66.56 o 
   2  -1   2        2.07        2.65      0.25 o 
   3  -1   2       99.13       96.53      1.06 o 
   4  -1   2       11.03        9.50      0.44 o 
   5  -1   2       15.30       12.43      0.54 o 
   6  -1   2       37.60       41.12      0.84 o 
   7  -1   2       92.65       93.13      1.14 o 
   8  -1   2        6.89        6.24      1.93 o 
  -9   0   2        0.46        1.34      1.76 o 
  -8   0   2        9.18        9.56      0.62 o 
  -7   0   2       32.80       32.04      1.09 o 
  -6   0   2       14.95       14.73      1.21 o 
  -5   0   2      105.08      102.84      2.49 o 
  -4   0   2       69.78       71.81      1.08 o 
  -3   0   2       28.03       24.67      0.76 o 
  -2   0   2      468.63      427.82      3.24 o 
  -1   0   2     2287.86     2335.39     22.83 o 
   0   0   2       16.78       12.12      0.51 o 
   1   0   2      424.67      389.82      2.35 o 
   2   0   2       99.78       92.44      0.68 o 
   3   0   2        2.45        2.24      0.30 o 
   4   0   2      156.09      160.27      1.56 o 
   5   0   2       67.60       68.51      0.84 o 
   6   0   2        3.91        4.23      0.50 o 
   7   0   2        0.20       -0.22      0.43 o 
   8   0   2        6.34        5.30      0.56 o 
  -9   1   2        0.11        0.38      0.65 o 
  -8   1   2        0.22        0.41      0.54 o 
  -7   1   2       59.58       54.53      1.31 o 
  -6   1   2      303.46      306.94      4.85 o 
  -5   1   2      128.81      128.77      1.58 o 
  -4   1   2       30.86       39.05      0.70 o 
  -3   1   2        0.25        1.00      0.38 o 
  -2   1   2      150.08      153.15      1.46 o 
  -1   1   2       25.51       28.08      0.96 o 
   0   1   2       36.40       36.75      0.90 o 
   1   1   2     1253.38     1314.36     10.19 o 
   2   1   2       55.31       61.36      0.62 o 
   3   1   2       82.29       79.30      0.71 o 
   4   1   2       11.86       14.17      0.55 o 
   5   1   2       46.61       44.83      0.83 o 
   6   1   2       15.56       15.81      0.59 o 
   7   1   2        3.68        3.09      0.57 o 
   8   1   2       56.64       56.44      1.02 o 
  -9   2   2        2.72        4.16      0.72 o 
  -8   2   2       28.84       26.88      0.96 o 
  -7   2   2       96.75       94.48      1.52 o 
  -6   2   2       85.68       79.98      1.88 o 
  -5   2   2       98.96       94.63      1.82 o 
  -4   2   2      196.29      223.20      1.99 o 
  -3   2   2      242.49      231.64      2.01 o 
  -2   2   2      280.83      297.40      2.52 o 
  -1   2   2        0.16        0.26      0.47 o 
   0   2   2     2268.28     2365.39     15.35 o 
   1   2   2      110.63      111.43      1.50 o 
   2   2   2       34.20       40.30      0.53 o 
   3   2   2        2.51        4.37      0.24 o 
   4   2   2       36.13       32.08      5.37 o 
   5   2   2        1.42        1.32      0.58 o 
   6   2   2        2.02        2.53      0.55 o 
   7   2   2       10.64       11.39      0.53 o 
   8   2   2        4.63        2.06      2.73 o 
  -8   3   2        0.19        0.36      0.66 o 
  -7   3   2       26.80       23.34      0.89 o 
  -6   3   2        2.50        0.67      0.42 o 
  -5   3   2       39.39       36.20      0.74 o 
  -4   3   2       74.12       77.66      1.42 o 
  -3   3   2     1922.77     2249.19     14.71 o 
  -2   3   2       23.79       24.96      0.64 o 
  -1   3   2      698.27      700.07      4.97 o 
   0   3   2      435.12      462.39      5.70 o 
   1   3   2      186.83      188.31      1.93 o 
   2   3   2       55.79       52.46      0.60 o 
   3   3   2        3.63        6.37      0.97 o 
   4   3   2        0.42        0.67      1.64 o 
   5   3   2       28.56       25.47      2.06 o 
   6   3   2        5.93        7.96      0.85 o 
   7   3   2        0.79        0.62      0.84 o 
   8   3   2       25.84       28.09      1.50 o 
  -8   4   2        0.28        0.64      0.58 o 
  -7   4   2       15.26       11.21      0.83 o 
  -6   4   2        5.79        3.62      0.45 o 
  -5   4   2       43.83       48.52      0.88 o 
  -4   4   2       20.55       24.54      0.62 o 
  -3   4   2       39.89       38.38      0.73 o 
  -2   4   2      200.46      214.33      2.03 o 
  -1   4   2       66.13       79.70      1.17 o 
   0   4   2      764.79      800.43      6.55 o 
   1   4   2      289.82      298.16      2.83 o 
   2   4   2       65.18       71.63      0.75 o 
   3   4   2        5.15        5.82      1.15 o 
   4   4   2      319.46      311.91      4.61 o 
   5   4   2       41.53       40.51      1.76 o 
   6   4   2       28.66       27.14      1.16 o 
   7   4   2       13.83       17.80      1.14 o 
  -8   5   2        0.87        1.58      2.12 o 
  -7   5   2        7.87        7.78      0.85 o 
  -6   5   2       13.59       13.51      0.40 o 
  -5   5   2      102.22       91.07      1.15 o 
  -4   5   2       34.94       37.08      0.82 o 
  -3   5   2       12.02       12.48      0.82 o 
  -2   5   2        2.91        3.67      0.68 o 
  -1   5   2       32.04       28.91      0.74 o 
   0   5   2        3.40        1.91      0.73 o 
   1   5   2      408.81      435.60      3.82 o 
   2   5   2       12.79       12.83      0.90 o 
   3   5   2        9.56       10.61      1.39 o 
   4   5   2       26.96       29.83      1.70 o 
   5   5   2       21.86       22.01      1.70 o 
   6   5   2       18.75       22.16      1.18 o 
   7   5   2        4.43        3.92      1.30 o 
  -7   6   2        3.29        6.00      1.39 o 
  -6   6   2        0.19        0.09      0.32 o 
  -5   6   2       48.32       50.80      0.74 o 
  -4   6   2      201.12      204.33      1.97 o 
  -3   6   2        2.90        3.74      0.56 o 
  -2   6   2       26.27       24.79      1.46 o 
  -1   6   2        4.66        3.89      0.66 o 
   0   6   2        2.22        3.64      0.90 o 
   1   6   2       19.30       16.97      0.94 o 
   2   6   2       74.39       71.98      2.12 o 
   3   6   2        8.71        9.46      1.46 o 
   4   6   2       28.69       28.74      2.67 o 
   5   6   2        2.56        1.94      2.36 o 
   6   6   2        4.70        4.31      1.13 o 
  -7   7   2        3.83        3.94      1.46 o 
  -6   7   2        4.33        3.89      0.30 o 
  -5   7   2        8.00        7.64      0.57 o 
  -4   7   2       71.07       67.78      1.10 o 
  -3   7   2      190.69      191.01      2.52 o 
  -2   7   2       46.35       41.18      1.33 o 
  -1   7   2       19.10       19.30      1.06 o 
   0   7   2        0.17        0.59      0.43 o 
   1   7   2       16.54       15.05      0.53 o 
   2   7   2       66.25       59.61      2.00 o 
   3   7   2        5.86        3.46      1.46 o 
   4   7   2        5.93        6.91      1.52 o 
   5   7   2        0.25        0.73      1.58 o 
   6   7   2        0.00       -0.16      1.10 o 
  -7   8   2        5.73        6.18      1.76 o 
  -6   8   2        7.67        9.10      1.52 o 
  -5   8   2        4.09        4.58      0.46 o 
  -4   8   2       20.74       19.81      0.63 o 
  -3   8   2        6.31        6.13      0.52 o 
  -2   8   2       19.75       18.56      0.68 o 
  -1   8   2        0.46        1.02      0.76 o 
   0   8   2        0.82        0.61      0.44 o 
   1   8   2       73.48       69.74      1.79 o 
   2   8   2        1.56        1.24      0.33 o 
   3   8   2        0.77       -0.42      1.52 o 
   4   8   2        0.23       -0.97      2.61 o 
   5   8   2        5.77        6.12      3.21 o 
  -6   9   2        7.26        7.52      1.70 o 
  -5   9   2        9.00       12.07      1.52 o 
  -4   9   2        0.79        0.84      0.52 o 
  -3   9   2        1.79        1.32      0.63 o 
  -2   9   2        0.45        0.30      0.54 o 
  -1   9   2       14.16       15.09      0.75 o 
   0   9   2       40.98       37.21      1.09 o 
   1   9   2        2.57        1.39      0.40 o 
   2   9   2        5.78        7.28      1.64 o 
   3   9   2        2.09        4.12      1.76 o 
   4   9   2       17.55       23.10      2.24 o 
  -5  10   2       12.68       19.83      1.82 o 
  -4  10   2       14.01       13.82      0.97 o 
  -3  10   2        6.71        7.89      1.21 o 
  -2  10   2        3.07        1.01      0.85 o 
  -1  10   2        0.02        0.22      0.84 o 
   0  10   2        1.99        1.11      0.80 o 
   1  10   2        1.11        0.00      1.27 o 
   2  10   2        0.72        1.15      1.64 o 
  -3  11   2        0.46       -0.12      0.75 o 
  -2  11   2        0.16        0.07      0.71 o 
  -1  11   2        1.60        1.13      1.15 o 
   0  11   2        2.91        3.09      1.58 o 
  -1 -12   3        0.18       -0.02      0.91 o 
   0 -12   3        2.61        1.56      0.56 o 
   1 -12   3       12.99       11.04      0.70 o 
   2 -12   3        4.78        4.37      1.21 o 
  -3 -11   3        1.26        0.09      0.94 o 
  -2 -11   3        5.91        5.66      4.18 o 
  -1 -11   3        2.97        2.28      0.96 o 
   0 -11   3        6.54        8.31      0.58 o 
   1 -11   3       77.64       79.47      1.09 o 
   2 -11   3       15.66       16.43      0.55 o 
   3 -11   3        5.65        0.12      1.21 o 
   4 -11   3        0.03       -0.18      1.33 o 
  -4 -10   3        1.28        1.39      1.69 o 
  -3 -10   3       12.08       15.89      1.32 o 
  -2 -10   3        0.30        0.70      0.77 o 
  -1 -10   3       12.36       13.02      0.70 o 
   0 -10   3        0.27       -0.03      0.48 o 
   1 -10   3       14.87       14.88      0.61 o 
   2 -10   3       25.01       26.17      0.82 o 
   3 -10   3       15.68       16.98      1.46 o 
   4 -10   3        4.42        5.94      1.46 o 
   5 -10   3        0.50       -0.12      2.18 o 
  -5  -9   3        0.35        0.30      1.07 o 
  -4  -9   3        3.40        5.18      1.23 o 
  -3  -9   3        4.82        3.20      1.07 o 
  -2  -9   3       12.18       13.75      0.90 o 
  -1  -9   3       24.34       22.92      0.73 o 
   0  -9   3       18.87       20.11      0.58 o 
   1  -9   3        9.21        9.24      0.51 o 
   2  -9   3        9.03        7.99      0.38 o 
   3  -9   3        8.54        8.32      0.39 o 
   4  -9   3       76.48       80.04      2.43 o 
   5  -9   3        0.10       -0.97      1.39 o 
   6  -9   3        0.69        1.21      1.64 o 
  -6  -8   3        7.98       11.93      1.31 o 
  -5  -8   3        4.78        4.61      1.07 o 
  -4  -8   3        2.86        2.49      0.94 o 
  -3  -8   3       63.24       60.53      1.41 o 
  -2  -8   3      417.84      444.35      7.55 o 
  -1  -8   3        0.03        0.03      0.42 o 
   0  -8   3       92.43       97.60      1.07 o 
   1  -8   3        9.00       10.50      0.58 o 
   2  -8   3        4.50        4.22      0.31 o 
   3  -8   3        0.20        1.58      1.03 o 
   4  -8   3       52.50       57.85      2.00 o 
   5  -8   3       10.21       11.64      1.64 o 
   6  -8   3       26.14       28.20      1.94 o 
   7  -8   3       14.99       11.16      2.91 o 
  -7  -7   3        2.57        1.37      1.42 o 
  -6  -7   3        6.69        5.49      3.67 o 
  -5  -7   3       23.22       21.40      1.22 o 
  -4  -7   3        2.65        2.24      0.86 o 
  -3  -7   3       25.92       27.01      1.07 o 
  -2  -7   3        1.84        0.88      0.66 o 
  -1  -7   3        2.21        1.79      0.47 o 
   0  -7   3      107.10      106.36      1.05 o 
   1  -7   3       40.96       36.69      0.62 o 
   2  -7   3       31.65       29.75      0.48 o 
   3  -7   3       37.85       38.32      1.58 o 
   4  -7   3       30.71       31.65      1.64 o 
   5  -7   3       16.95       16.31      1.58 o 
   6  -7   3        0.65       -0.30      1.33 o 
   7  -7   3        3.19        2.30      2.49 o 
  -7  -6   3        0.00        0.27      1.03 o 
  -6  -6   3        1.67        0.78      1.10 o 
  -5  -6   3        4.90        5.96      0.94 o 
  -4  -6   3        5.54        7.68      0.88 o 
  -3  -6   3       15.75       16.43      0.43 o 
  -2  -6   3       87.49       90.19      1.05 o 
  -1  -6   3        0.16       -0.04      0.32 o 
   0  -6   3      373.20      378.01      2.58 o 
   1  -6   3      609.41      628.49      3.36 o 
   2  -6   3        9.86        9.67      0.32 o 
   3  -6   3        0.77        0.67      0.97 o 
   4  -6   3       96.10       99.50      2.36 o 
   5  -6   3       38.76       41.35      1.76 o 
   6  -6   3       17.84       18.19      1.58 o 
   7  -6   3        2.22        2.91      2.30 o 
  -8  -5   3        0.58        0.37      1.09 o 
  -7  -5   3        9.91        9.72      1.11 o 
  -6  -5   3       93.29       92.86      3.70 o 
  -5  -5   3       12.96       10.93      0.48 o 
  -4  -5   3        5.52        5.45      0.24 o 
  -3  -5   3      231.92      229.57      3.40 o 
  -2  -5   3      433.73      446.90      3.44 o 
  -1  -5   3       12.82       14.09      0.51 o 
   0  -5   3        6.70        7.71      0.37 o 
   1  -5   3        0.69        1.16      0.21 o 
   2  -5   3        0.33        0.20      0.14 o 
   3  -5   3       59.58       55.48      1.52 o 
   4  -5   3       95.05       96.23      2.18 o 
   5  -5   3      223.18      231.39      3.82 o 
   6  -5   3        2.82        2.61      1.21 o 
   7  -5   3        0.08        0.67      1.94 o 
  -8  -4   3        1.33        0.38      1.11 o 
  -7  -4   3       18.21       15.54      1.30 o 
  -6  -4   3        2.71        2.61      0.51 o 
  -5  -4   3       51.71       51.06      1.88 o 
  -4  -4   3        0.19        0.06      0.85 o 
  -3  -4   3      691.00      756.62      8.37 o 
  -2  -4   3       30.66       30.00      0.56 o 
  -1  -4   3      240.15      239.03      2.91 o 
   0  -4   3      397.77      393.61      2.51 o 
   1  -4   3      101.98      103.75      0.89 o 
   2  -4   3       60.96       65.42      0.52 o 
   3  -4   3       43.31       50.08      0.96 o 
   4  -4   3        1.44        0.67      0.91 o 
   5  -4   3        3.96        4.18      1.15 o 
   6  -4   3        0.24        0.19      0.23 o 
   7  -4   3        1.01        0.06      1.03 o 
  -8  -3   3        0.13        0.43      0.43 o 
  -7  -3   3       94.34       84.76      1.82 o 
  -6  -3   3       17.12       16.68      1.52 o 
  -5  -3   3        0.52       -0.06      0.97 o 
  -4  -3   3        2.45        2.61      0.91 o 
  -3  -3   3       47.38       55.85      1.39 o 
  -2  -3   3     1832.84     2003.20     21.04 o 
  -1  -3   3        8.93       10.51      0.38 o 
   0  -3   3        0.47        1.10      0.23 o 
   1  -3   3      331.96      328.14      1.88 o 
   2  -3   3      346.32      334.43      3.89 o 
   3  -3   3        8.91        7.36      0.27 o 
   4  -3   3       52.56       49.48      1.06 o 
   5  -3   3       91.03       91.63      0.90 o 
   6  -3   3       14.38       15.28      0.46 o 
   7  -3   3       23.05       22.66      1.01 o 
   8  -3   3        6.70        6.06      1.27 o 
  -9  -2   3        3.21        1.37      0.98 o 
  -8  -2   3        0.72        1.31      0.49 o 
  -7  -2   3        6.45        5.32      0.60 o 
  -6  -2   3       33.23       30.99      2.30 o 
  -5  -2   3       91.33       85.98      2.00 o 
  -4  -2   3       25.25       30.45      0.79 o 
  -3  -2   3      498.61      501.54      6.43 o 
  -2  -2   3      519.71      507.97      3.84 o 
  -1  -2   3      479.34      445.86      3.49 o 
   0  -2   3    11702.90    11844.40     82.03 o 
   1  -2   3     1210.45     1301.43     10.03 o 
   2  -2   3      333.93      337.70      1.81 o 
   3  -2   3      216.40      214.96      1.69 o 
   4  -2   3       67.58       61.08      0.80 o 
   5  -2   3        0.73        0.69      0.31 o 
   6  -2   3       61.87       66.45      0.93 o 
   7  -2   3       54.83       57.42      1.49 o 
   8  -2   3        4.60        2.35      1.11 o 
  -9  -1   3        0.01        0.23      0.82 o 
  -8  -1   3       15.30       17.60      1.06 o 
  -7  -1   3        1.03        2.18      1.15 o 
  -6  -1   3       39.48       38.50      1.64 o 
  -5  -1   3      247.40      243.73      2.62 o 
  -4  -1   3        2.21        2.46      0.60 o 
  -3  -1   3        4.49        3.94      0.48 o 
  -2  -1   3      321.62      306.13      2.53 o 
  -1  -1   3      292.96      292.23      4.76 o 
   0  -1   3      466.29      471.60      3.64 o 
   1  -1   3    12469.69    12668.45    118.23 o 
   2  -1   3        5.28        5.34      0.26 o 
   3  -1   3      199.79      203.12      1.36 o 
   4  -1   3        0.55        0.08      0.36 o 
   5  -1   3       11.10       10.59      1.00 o 
   6  -1   3       55.28       56.54      0.81 o 
   7  -1   3        5.38        4.36      1.83 o 
   8  -1   3        6.91        6.91      0.70 o 
  -9   0   3        5.71        6.62      0.87 o 
  -8   0   3        5.88        7.76      0.96 o 
  -7   0   3        1.69        1.09      1.09 o 
  -6   0   3      101.54       96.65      2.30 o 
  -5   0   3       65.66       66.62      1.12 o 
  -4   0   3       15.15       16.71      0.71 o 
  -3   0   3       40.30       38.55      0.74 o 
  -2   0   3      525.98      513.92      3.88 o 
  -1   0   3       89.47       72.11      1.79 o 
   0   0   3      305.82      282.77      2.75 o 
   1   0   3       45.96       44.95      1.08 o 
   2   0   3       20.39       19.20      0.55 o 
   3   0   3      612.46      643.60      3.37 o 
   4   0   3        0.00        0.24      0.36 o 
   5   0   3        2.45        1.63      0.52 o 
   6   0   3        1.10        1.12      0.42 o 
   7   0   3       23.55       21.12      0.65 o 
   8   0   3       16.45       18.32      0.76 o 
  -9   1   3        0.62        1.19      0.82 o 
  -8   1   3        0.43        0.07      0.82 o 
  -7   1   3       75.81       79.55      2.06 o 
  -6   1   3       48.76       45.90      1.02 o 
  -5   1   3       57.75       58.41      1.05 o 
  -4   1   3      192.49      208.54      2.01 o 
  -3   1   3     1235.97     1379.48      9.47 o 
  -2   1   3      646.48      643.39      4.90 o 
  -1   1   3       41.79       36.80      0.94 o 
   0   1   3        6.71        5.03      0.64 o 
   1   1   3      814.45      793.45      5.62 o 
   2   1   3      559.09      557.02      5.76 o 
   3   1   3       27.26       25.34      0.50 o 
   4   1   3      191.57      214.90      2.02 o 
   5   1   3        1.24        1.30      0.56 o 
   6   1   3        0.87        0.99      0.50 o 
   7   1   3        0.14       -0.09      0.43 o 
   8   1   3        1.43        0.73      0.92 o 
  -9   2   3        6.94        1.56      2.03 o 
  -8   2   3        0.69        0.53      0.71 o 
  -7   2   3       23.60       22.62      1.39 o 
  -6   2   3        9.74        9.87      0.62 o 
  -5   2   3       40.01       38.79      1.21 o 
  -4   2   3        0.11        0.72      0.56 o 
  -3   2   3      391.33      393.23      3.36 o 
  -2   2   3      943.81     1033.87     15.16 o 
  -1   2   3        3.23        1.45      0.55 o 
   0   2   3      239.29      246.53      2.21 o 
   1   2   3       61.04       62.68      0.96 o 
   2   2   3        1.95        2.63      0.30 o 
   3   2   3       80.14       79.84      0.92 o 
   4   2   3        1.35        0.94      0.34 o 
   5   2   3        1.69        0.55      1.58 o 
   6   2   3        0.12       -0.18      1.03 o 
   7   2   3        0.74        1.44      0.95 o 
   8   2   3        6.64        5.59      3.82 o 
  -8   3   3       14.38       13.56      0.89 o 
  -7   3   3        0.03        0.39      0.47 o 
  -6   3   3       37.12       36.13      0.83 o 
  -5   3   3       16.05       17.47      0.70 o 
  -4   3   3       48.78       50.93      1.08 o 
  -3   3   3      521.45      546.73      4.39 o 
  -2   3   3       56.25       51.82      1.12 o 
  -1   3   3      315.94      322.78      2.91 o 
   0   3   3     1026.01     1129.78      8.00 o 
   1   3   3     2770.16     3076.71     20.68 o 
   2   3   3       19.91       16.49      0.41 o 
   3   3   3       75.96       76.57      0.86 o 
   4   3   3       46.32       45.72      1.76 o 
   5   3   3       88.22       92.53      2.30 o 
   6   3   3       11.54       12.55      1.39 o 
   7   3   3        0.45        0.65      0.84 o 
  -8   4   3        0.35       -0.19      0.67 o 
  -7   4   3       15.16       11.85      0.61 o 
  -6   4   3       69.11       67.09      1.52 o 
  -5   4   3        2.47        2.33      0.54 o 
  -4   4   3        7.60        8.63      0.66 o 
  -3   4   3      202.72      194.89      1.99 o 
  -2   4   3       39.14       33.59      0.84 o 
  -1   4   3        6.48        7.25      0.63 o 
   0   4   3      371.89      396.08      3.68 o 
   1   4   3      123.97      131.60      1.65 o 
   2   4   3       20.37       22.89      0.94 o 
   3   4   3      101.46       96.78      1.11 o 
   4   4   3       35.62       34.02      1.70 o 
   5   4   3       80.05       77.19      2.30 o 
   6   4   3        0.39       -0.06      1.21 o 
   7   4   3        0.00       -0.74      0.96 o 
  -8   5   3        3.20        4.55      1.46 o 
  -7   5   3        0.27        0.08      0.36 o 
  -6   5   3        1.60        0.36      0.38 o 
  -5   5   3      309.19      325.34      2.99 o 
  -4   5   3       25.47       27.31      0.95 o 
  -3   5   3        2.52        3.12      0.65 o 
  -2   5   3        1.40        1.22      0.64 o 
  -1   5   3       87.07       86.13      1.32 o 
   0   5   3        0.55        0.97      0.67 o 
   1   5   3       72.25       63.27      1.28 o 
   2   5   3       52.13       55.88      1.35 o 
   3   5   3      283.78      293.90      5.40 o 
   4   5   3      291.74      293.42      4.73 o 
   5   5   3       33.50       30.08      1.88 o 
   6   5   3        4.58        4.37      1.52 o 
  -7   6   3        5.87        4.43      1.39 o 
  -6   6   3        1.03        1.41      0.62 o 
  -5   6   3       12.92       14.26      0.58 o 
  -4   6   3        9.94       10.48      0.75 o 
  -3   6   3      541.71      535.99      4.52 o 
  -2   6   3       12.93       13.21      1.49 o 
  -1   6   3        0.00        0.35      0.89 o 
   0   6   3       52.16       55.09      2.52 o 
   1   6   3       74.98       74.20      1.49 o 
   2   6   3        0.03       -0.03      0.81 o 
   3   6   3        0.12       -0.79      1.33 o 
   4   6   3        0.04        0.97      1.39 o 
   5   6   3        0.08        1.82      2.49 o 
   6   6   3        2.77        5.52      1.88 o 
  -7   7   3        2.28        3.03      2.43 o 
  -6   7   3        4.10        3.03      0.37 o 
  -5   7   3        1.92        1.44      0.57 o 
  -4   7   3        4.29        4.12      0.66 o 
  -3   7   3       57.85       62.65      1.26 o 
  -2   7   3      199.83      181.49      2.33 o 
  -1   7   3       60.91       57.56      1.25 o 
   0   7   3       22.89       17.54      0.98 o 
   1   7   3       19.95       21.81      1.61 o 
   2   7   3       23.61       19.91      1.09 o 
   3   7   3        0.44        0.79      1.39 o 
   4   7   3        8.92       11.22      1.82 o 
   5   7   3        0.02        0.85      1.70 o 
  -6   8   3        1.63        2.55      2.36 o 
  -5   8   3        5.94        6.89      0.68 o 
  -4   8   3        8.23        8.50      0.57 o 
  -3   8   3       11.81       11.04      0.74 o 
  -2   8   3       67.84       70.66      1.34 o 
  -1   8   3        3.92        3.49      0.82 o 
   0   8   3       94.72       85.39      1.87 o 
   1   8   3       14.41       12.64      0.68 o 
   2   8   3        4.51        5.52      1.64 o 
   3   8   3        0.83        0.36      1.52 o 
   4   8   3        0.01        0.18      2.73 o 
  -6   9   3        0.00        1.15      1.52 o 
  -5   9   3        0.01       -0.36      1.27 o 
  -4   9   3        1.70        1.25      0.62 o 
  -3   9   3       19.95       19.44      0.70 o 
  -2   9   3       13.33       15.10      0.70 o 
  -1   9   3        0.02        0.36      0.68 o 
   0   9   3        0.47        0.38      0.46 o 
   1   9   3        4.00        5.22      0.46 o 
   2   9   3        3.60        2.24      2.67 o 
   3   9   3        0.55        1.52      1.82 o 
  -4  10   3        6.52        3.71      1.17 o 
  -3  10   3       11.26       12.68      0.71 o 
  -2  10   3        1.73        1.43      0.78 o 
  -1  10   3        0.44       -0.10      0.50 o 
   0  10   3       17.51       19.15      0.87 o 
   1  10   3        2.82        3.76      1.76 o 
   2  10   3        6.39        6.43      2.00 o 
  -1 -12   4        5.17       -0.07      0.95 o 
   0 -12   4       11.74       14.30      0.77 o 
   1 -12   4        6.31        6.91      0.56 o 
   2 -12   4       24.66       30.02      1.70 o 
  -3 -11   4        0.02       -0.12      1.08 o 
  -2 -11   4        0.88        0.03      0.73 o 
  -1 -11   4        2.91        1.24      1.24 o 
   0 -11   4        1.69        0.91      0.50 o 
   1 -11   4       47.96       50.01      1.01 o 
   2 -11   4       34.28       34.99      2.30 o 
   3 -11   4        0.13       -0.24      1.21 o 
   4 -11   4        0.02        0.00      1.21 o 
  -4 -10   4        0.71        0.13      1.13 o 
  -3 -10   4        1.71       -0.05      1.02 o 
  -2 -10   4       32.21       30.45      1.11 o 
  -1 -10   4        4.42        2.13      1.17 o 
   0 -10   4        3.86        4.14      0.64 o 
   1 -10   4        9.15        9.58      0.57 o 
   2 -10   4       29.64       28.58      0.92 o 
   3 -10   4       11.59       11.82      1.39 o 
   4 -10   4        0.49       -0.06      2.06 o 
   5 -10   4       10.50       11.22      1.76 o 
  -5  -9   4       14.42       18.55      2.09 o 
  -4  -9   4        1.74        2.49      0.99 o 
  -3  -9   4        1.57        0.67      0.81 o 
  -2  -9   4       41.65       40.93      1.30 o 
  -1  -9   4       14.06       15.21      0.59 o 
   0  -9   4       17.73       19.62      0.75 o 
   1  -9   4       31.92       30.75      0.94 o 
   2  -9   4        2.79        2.44      0.37 o 
   3  -9   4        6.31        6.97      2.00 o 
   4  -9   4        0.38       -0.18      1.27 o 
   5  -9   4       63.35       66.03      2.49 o 
   6  -9   4        4.01        3.94      1.70 o 
  -6  -8   4        0.12        0.19      1.33 o 
  -5  -8   4       18.21       23.60      1.50 o 
  -4  -8   4        1.11        1.39      1.03 o 
  -3  -8   4       14.01       12.98      1.18 o 
  -2  -8   4        9.55        9.67      0.86 o 
  -1  -8   4        7.34        7.79      0.46 o 
   0  -8   4       32.21       33.44      0.66 o 
   1  -8   4       11.60       12.08      0.45 o 
   2  -8   4       17.22       17.47      0.44 o 
   3  -8   4        0.10        0.18      1.03 o 
   4  -8   4       23.13       24.19      1.58 o 
   5  -8   4        0.01        0.30      1.33 o 
   6  -8   4       34.27       34.32      2.12 o 
   7  -8   4        0.00        0.61      1.64 o 
  -7  -7   4        3.18        1.73      1.76 o 
  -6  -7   4        0.00       -0.15      1.01 o 
  -5  -7   4       46.86       46.91      1.44 o 
  -4  -7   4       12.83       11.93      1.06 o 
  -3  -7   4      115.85      112.01      1.29 o 
  -2  -7   4      137.78      136.88      1.54 o 
  -1  -7   4        5.02        5.02      0.84 o 
   0  -7   4       20.71       21.76      0.47 o 
   1  -7   4        2.53        2.34      0.49 o 
   2  -7   4        2.29        1.55      0.25 o 
   3  -7   4        2.25        3.03      1.15 o 
   4  -7   4        0.84        0.42      1.15 o 
   5  -7   4        3.11        4.37      1.33 o 
   6  -7   4        3.58        4.79      1.46 o 
   7  -7   4        0.52        0.61      1.46 o 
  -7  -6   4        0.19       -0.17      1.29 o 
  -6  -6   4        5.73        4.31      3.67 o 
  -5  -6   4       21.13       19.00      1.79 o 
  -4  -6   4        0.01       -0.08      0.24 o 
  -3  -6   4        0.06        0.03      0.42 o 
  -2  -6   4       12.58       13.85      0.75 o 
  -1  -6   4       13.32       15.02      0.69 o 
   0  -6   4       28.12       29.45      0.56 o 
   1  -6   4       62.95       61.50      0.74 o 
   2  -6   4       52.85       52.27      0.61 o 
   3  -6   4       34.90       35.27      1.03 o 
   4  -6   4       10.67        9.76      1.33 o 
   5  -6   4       38.36       39.17      1.76 o 
   6  -6   4        0.03        0.30      1.21 o 
   7  -6   4        0.57       -0.18      2.06 o 
  -8  -5   4        2.29        2.04      1.70 o 
  -7  -5   4        2.09        2.53      2.21 o 
  -6  -5   4       22.08       19.46      1.70 o 
  -5  -5   4        5.04        5.64      1.33 o 
  -4  -5   4        9.14        6.64      0.58 o 
  -3  -5   4       58.24       62.21      0.88 o 
  -2  -5   4       24.72       21.69      0.56 o 
  -1  -5   4      100.40       97.44      1.13 o 
   0  -5   4       24.20       23.52      0.49 o 
   1  -5   4      138.07      128.47      1.11 o 
   2  -5   4       22.22       22.21      0.47 o 
   3  -5   4       73.92       79.77      1.71 o 
   4  -5   4        9.26       10.37      1.27 o 
   5  -5   4       38.28       40.08      1.70 o 
   6  -5   4        0.01        0.24      1.15 o 
   7  -5   4       17.80       16.68      2.30 o 
   8  -5   4        0.03       -0.73      1.39 o 
  -8  -4   4        0.01        0.18      0.98 o 
  -7  -4   4        9.49       10.17      0.57 o 
  -6  -4   4      140.69      130.25      2.97 o 
  -5  -4   4       76.64       69.25      2.18 o 
  -4  -4   4       70.23       70.40      1.94 o 
  -3  -4   4       72.87       66.03      1.70 o 
  -2  -4   4      359.45      370.16      2.53 o 
  -1  -4   4        4.09        3.22      0.33 o 
   0  -4   4        0.76        0.96      0.28 o 
   1  -4   4       39.27       41.09      0.46 o 
   2  -4   4      292.11      303.87      1.67 o 
   3  -4   4       28.87       28.06      0.37 o 
   4  -4   4      269.25      270.60      3.19 o 
   5  -4   4      117.74      112.63      1.98 o 
   6  -4   4       61.25       59.23      1.17 o 
   7  -4   4       17.99       17.04      1.46 o 
   8  -4   4       10.86        9.22      1.52 o 
  -8  -3   4        0.01        0.16      0.46 o 
  -7  -3   4        3.87        4.55      1.46 o 
  -6  -3   4      251.11      258.31      4.31 o 
  -5  -3   4        7.06        9.82      1.46 o 
  -4  -3   4       21.80       21.31      1.18 o 
  -3  -3   4      914.13      980.33     10.46 o 
  -2  -3   4     1493.51     1625.36     15.43 o 
  -1  -3   4       43.11       38.71      0.58 o 
   0  -3   4      133.57      132.92      1.12 o 
   1  -3   4      743.31      799.63     10.89 o 
   2  -3   4      620.91      663.20     10.40 o 
   3  -3   4        0.14       -0.01      0.26 o 
   4  -3   4       23.93       23.45      0.69 o 
   5  -3   4       94.47       90.55      0.89 o 
   6  -3   4       33.16       35.61      0.62 o 
   7  -3   4        0.33        0.48      0.33 o 
   8  -3   4        0.34       -0.36      1.15 o 
  -9  -2   4        0.02        0.34      0.95 o 
  -8  -2   4        4.21        4.00      1.46 o 
  -7  -2   4       22.26       23.95      1.64 o 
  -6  -2   4       68.65       67.67      2.12 o 
  -5  -2   4      278.42      278.50      2.91 o 
  -4  -2   4        2.43        2.57      0.61 o 
  -3  -2   4      156.51      162.77      1.73 o 
  -2  -2   4      521.91      529.03      4.07 o 
  -1  -2   4        0.27        0.14      0.48 o 
   0  -2   4     2022.20     2232.13     11.99 o 
   1  -2   4      512.22      525.79      2.82 o 
   2  -2   4      462.40      473.37      2.52 o 
   3  -2   4      142.55      135.83      1.01 o 
   4  -2   4        0.82        0.99      0.40 o 
   5  -2   4        8.15        8.05      0.66 o 
   6  -2   4        3.51        3.62      1.28 o 
   7  -2   4        9.23        8.99      0.50 o 
   8  -2   4        7.49        4.36      1.72 o 
  -9  -1   4        3.63        4.61      1.64 o 
  -8  -1   4       11.16       11.57      3.46 o 
  -7  -1   4       27.02       27.95      1.70 o 
  -6  -1   4       72.97       71.53      1.70 o 
  -5  -1   4        4.31        3.85      0.70 o 
  -4  -1   4      120.78      107.28      1.41 o 
  -3  -1   4      175.54      174.29      1.82 o 
  -2  -1   4       56.53       56.65      0.94 o 
  -1  -1   4       65.31       66.09      1.11 o 
   0  -1   4     2207.62     2341.07     41.48 o 
   1  -1   4      764.60      766.62      4.41 o 
   2  -1   4      201.49      207.07      1.32 o 
   3  -1   4        1.21        1.46      0.37 o 
   4  -1   4       33.14       33.28      0.62 o 
   5  -1   4       44.76       48.24      0.96 o 
   6  -1   4       24.05       25.72      0.64 o 
   7  -1   4        1.16        0.32      0.51 o 
   8  -1   4        1.89        0.76      0.56 o 
  -9   0   4        4.82        4.18      1.52 o 
  -8   0   4       17.39       22.31      1.70 o 
  -7   0   4       14.26       12.73      2.24 o 
  -6   0   4      139.61      133.84      2.01 o 
  -5   0   4        1.80        2.47      0.74 o 
  -4   0   4       86.94       85.93      2.09 o 
  -3   0   4       47.77       54.53      1.02 o 
  -2   0   4        0.17       -0.08      0.70 o 
  -1   0   4      198.36      190.92      1.97 o 
   0   0   4       26.19       21.88      0.79 o 
   1   0   4       82.04       72.48      0.80 o 
   2   0   4       33.16       35.12      0.56 o 
   3   0   4      139.72      154.19      1.11 o 
   4   0   4       73.41       70.21      0.88 o 
   5   0   4        4.20        4.84      0.60 o 
   6   0   4       29.79       29.47      0.85 o 
   7   0   4        0.01       -0.15      0.50 o 
   8   0   4        0.30        0.16      0.51 o 
  -9   1   4        0.23        2.12      2.12 o 
  -8   1   4        0.54        1.64      1.21 o 
  -7   1   4        5.51        4.49      0.71 o 
  -6   1   4       69.42       70.63      1.48 o 
  -5   1   4       14.79       15.20      1.27 o 
  -4   1   4       60.78       63.41      1.12 o 
  -3   1   4      102.10      114.32      1.48 o 
  -2   1   4      613.07      625.18      4.78 o 
  -1   1   4       11.41        9.72      0.75 o 
   0   1   4      189.63      184.47      1.86 o 
   1   1   4       19.20       22.02      0.83 o 
   2   1   4        1.82        1.71      0.44 o 
   3   1   4       17.06       17.56      0.58 o 
   4   1   4        0.09        0.12      0.37 o 
   5   1   4        0.59        0.18      0.91 o 
   6   1   4        2.38        3.03      1.03 o 
   7   1   4        3.09        3.54      0.75 o 
  -9   2   4        6.84        7.03      1.39 o 
  -8   2   4        8.57       10.49      1.27 o 
  -7   2   4       19.03       15.48      1.30 o 
  -6   2   4        0.31        0.95      0.79 o 
  -5   2   4       11.98       11.51      1.24 o 
  -4   2   4      133.94      121.64      1.85 o 
  -3   2   4       69.80       77.36      1.46 o 
  -2   2   4      205.94      193.91      2.30 o 
  -1   2   4      291.35      320.32      2.83 o 
   0   2   4        1.98        1.13      0.61 o 
   1   2   4      173.59      176.44      1.89 o 
   2   2   4      220.94      238.79      1.85 o 
   3   2   4        0.65        0.34      0.47 o 
   4   2   4       68.49       65.64      1.05 o 
   5   2   4       23.34       24.56      1.39 o 
   6   2   4       49.81       53.06      1.88 o 
   7   2   4        6.20        4.54      3.55 o 
  -8   3   4        0.04        0.55      1.58 o 
  -7   3   4        6.02        3.76      0.61 o 
  -6   3   4      110.99      101.26      1.56 o 
  -5   3   4        6.68        7.98      0.74 o 
  -4   3   4        7.01        9.28      0.79 o 
  -3   3   4        0.56        0.77      0.68 o 
  -2   3   4      189.54      179.35      2.15 o 
  -1   3   4       66.23       68.10      1.15 o 
   0   3   4        4.53        4.16      0.70 o 
   1   3   4      290.72      302.54      3.21 o 
   2   3   4       16.74       17.11      0.66 o 
   3   3   4       19.02       17.65      0.60 o 
   4   3   4       78.54       75.36      2.15 o 
   5   3   4       36.86       34.50      1.76 o 
   6   3   4        2.62        2.91      1.39 o 
   7   3   4        1.89        0.87      1.15 o 
  -8   4   4        1.08        0.55      0.71 o 
  -7   4   4        0.07        0.06      0.46 o 
  -6   4   4        0.95        0.26      0.83 o 
  -5   4   4       12.63       12.74      0.79 o 
  -4   4   4      153.12      146.22      2.00 o 
  -3   4   4       16.80       14.91      0.89 o 
  -2   4   4      233.75      233.87      2.61 o 
  -1   4   4       36.28       40.31      1.17 o 
   0   4   4        1.48        2.49      0.73 o 
   1   4   4        1.51       -0.18      0.92 o 
   2   4   4      122.54      130.33      1.89 o 
   3   4   4       36.75       34.09      0.81 o 
   4   4   4      129.63      139.65      2.97 o 
   5   4   4       48.54       47.78      2.06 o 
   6   4   4        0.06        1.21      1.46 o 
  -8   5   4        6.80        8.85      1.64 o 
  -7   5   4        0.55        0.53      0.57 o 
  -6   5   4        4.52        0.94      1.09 o 
  -5   5   4        2.44        1.09      0.68 o 
  -4   5   4       32.06       35.51      1.02 o 
  -3   5   4      944.20      955.20      7.46 o 
  -2   5   4      295.46      292.71      5.28 o 
  -1   5   4        0.17        0.02      0.70 o 
   0   5   4       15.96       17.01      2.46 o 
   1   5   4      277.72      286.85      3.29 o 
   2   5   4       57.16       57.73      1.45 o 
   3   5   4       98.72       92.99      2.58 o 
   4   5   4        1.73        0.97      1.46 o 
   5   5   4        7.99        8.37      1.64 o 
   6   5   4        9.01        9.70      1.82 o 
  -7   6   4        0.00        0.01      0.36 o 
  -6   6   4        0.00        0.14      0.45 o 
  -5   6   4       27.37       25.53      0.79 o 
  -4   6   4       10.92        9.62      0.73 o 
  -3   6   4       30.95       31.91      1.05 o 
  -2   6   4      132.29      132.33      2.18 o 
  -1   6   4       13.41       14.59      1.12 o 
   0   6   4        6.31        2.95      0.90 o 
   1   6   4        2.30        2.56      0.93 o 
   2   6   4        0.31        0.87      1.03 o 
   3   6   4        0.32       -0.05      0.89 o 
   4   6   4        8.87        9.03      1.70 o 
   5   6   4       13.44       15.52      3.03 o 
  -7   7   4        5.88        5.88      1.70 o 
  -6   7   4        5.81        6.39      0.79 o 
  -5   7   4        4.65        5.97      0.61 o 
  -4   7   4       29.74       33.67      1.32 o 
  -3   7   4      126.34      126.59      1.77 o 
  -2   7   4        9.55        6.61      1.00 o 
  -1   7   4       53.31       59.64      1.36 o 
   0   7   4       37.86       30.50      1.55 o 
   1   7   4      116.59      102.59      2.09 o 
   2   7   4        3.20        4.13      1.06 o 
   3   7   4        7.95        7.76      1.70 o 
   4   7   4       24.58       26.74      2.24 o 
   5   7   4       10.56       12.49      2.24 o 
  -6   8   4        4.33        3.64      1.52 o 
  -5   8   4        0.74       -0.09      0.48 o 
  -4   8   4        1.19        1.37      0.64 o 
  -3   8   4        0.03        0.17      0.65 o 
  -2   8   4       17.59       16.54      1.33 o 
  -1   8   4       35.12       32.73      1.16 o 
   0   8   4        0.17       -0.11      0.80 o 
   1   8   4        8.83        7.26      1.10 o 
   2   8   4        0.23       -0.24      1.52 o 
   3   8   4        1.47        0.61      2.79 o 
   4   8   4       29.02       36.56      2.67 o 
  -5   9   4        0.49       -0.06      0.69 o 
  -4   9   4       13.55       18.21      0.87 o 
  -3   9   4       19.34       22.41      1.13 o 
  -2   9   4        0.21        0.87      1.02 o 
  -1   9   4        1.24        1.10      0.59 o 
   0   9   4        0.77        1.18      0.68 o 
   1   9   4        0.08       -0.13      0.98 o 
   2   9   4        3.56        5.34      3.09 o 
   3   9   4        0.77        3.46      2.12 o 
  -3  10   4        2.73        0.81      0.75 o 
  -2  10   4        0.41        0.59      0.88 o 
  -1  10   4        0.09       -0.10      0.60 o 
   0  10   4        0.85        0.73      1.70 o 
   1  10   4       11.44       12.43      3.34 o 
  -1 -12   5        0.18        0.36      1.15 o 
   0 -12   5        0.92        1.29      0.62 o 
   1 -12   5        0.02        0.07      0.44 o 
   2 -12   5       28.90       30.32      1.76 o 
  -3 -11   5        9.82       11.07      1.18 o 
  -2 -11   5        3.60        4.50      3.49 o 
  -1 -11   5        3.62        2.00      1.70 o 
   0 -11   5        0.71        0.02      0.45 o 
   1 -11   5        4.17        4.85      0.68 o 
   2 -11   5        0.05        0.30      1.76 o 
   3 -11   5        5.78        5.88      1.46 o 
   4 -11   5        4.53       -0.24      2.24 o 
  -5 -10   5       17.79       19.14      2.06 o 
  -4 -10   5        2.16        3.07      1.09 o 
  -3 -10   5       10.14       10.97      1.01 o 
  -2 -10   5        6.34        5.20      3.82 o 
  -1 -10   5       92.79       99.77      2.21 o 
   0 -10   5       40.31       43.68      0.83 o 
   1 -10   5        0.79        1.00      0.55 o 
   2 -10   5       47.17       46.81      1.23 o 
   3 -10   5        6.21        0.18      1.94 o 
   4 -10   5       29.64       29.95      1.94 o 
   5 -10   5       18.67       21.83      2.06 o 
  -5  -9   5        0.18        0.29      1.07 o 
  -4  -9   5       46.23       49.00      1.61 o 
  -3  -9   5       10.91        8.97      0.96 o 
  -2  -9   5      157.85      163.66      2.21 o 
  -1  -9   5       67.64       75.90      1.11 o 
   0  -9   5       15.60       16.15      0.51 o 
   1  -9   5       51.16       59.08      0.88 o 
   2  -9   5       35.56       36.31      0.66 o 
   3  -9   5        9.66       10.07      1.39 o 
   4  -9   5        1.77       -0.06      1.21 o 
   5  -9   5       47.25       43.72      2.24 o 
   6  -9   5        5.70       -0.18      1.64 o 
  -6  -8   5        4.76        4.09      1.49 o 
  -5  -8   5        0.80        2.45      1.26 o 
  -4  -8   5        0.82        0.79      0.34 o 
  -3  -8   5        5.98        5.56      1.25 o 
  -2  -8   5      252.15      259.07      2.58 o 
  -1  -8   5      132.42      136.57      1.94 o 
   0  -8   5        4.53        5.30      0.45 o 
   1  -8   5        0.94        0.61      0.41 o 
   2  -8   5        1.99        2.09      0.29 o 
   3  -8   5        1.55        1.33      1.09 o 
   4  -8   5        1.28        0.00      1.15 o 
   5  -8   5        3.96        0.06      1.39 o 
   6  -8   5        3.70        4.37      1.70 o 
  -7  -7   5        0.14        0.09      1.32 o 
  -6  -7   5        0.10        0.51      1.03 o 
  -5  -7   5        0.10        0.01      0.49 o 
  -4  -7   5        0.11        0.17      0.47 o 
  -3  -7   5        8.44        8.20      0.73 o 
  -2  -7   5       68.93       65.97      1.13 o 
  -1  -7   5        3.49        3.75      0.54 o 
   0  -7   5        0.06        0.44      0.48 o 
   1  -7   5       17.61       19.43      0.74 o 
   2  -7   5       18.08       17.75      0.63 o 
   3  -7   5        5.03        4.84      0.84 o 
   4  -7   5        4.89        7.03      1.33 o 
   5  -7   5       16.66       20.56      1.64 o 
   6  -7   5        6.72        7.94      1.52 o 
   7  -7   5        2.18        2.00      1.58 o 
  -7  -6   5        2.17        0.36      1.09 o 
  -6  -6   5        7.32        4.38      1.00 o 
  -5  -6   5       29.17       27.33      1.76 o 
  -4  -6   5        2.12        1.26      0.40 o 
  -3  -6   5       56.32       56.04      1.67 o 
  -2  -6   5       16.98       19.73      0.66 o 
  -1  -6   5       12.44       13.57      0.64 o 
   0  -6   5        0.97        1.68      0.46 o 
   1  -6   5      142.25      141.35      1.29 o 
   2  -6   5        4.56        4.52      0.49 o 
   3  -6   5        6.32        6.94      0.84 o 
   4  -6   5        1.31        1.11      0.77 o 
   5  -6   5        0.02       -0.12      1.15 o 
   6  -6   5        5.67        5.21      1.46 o 
   7  -6   5        0.62        0.30      1.33 o 
  -8  -5   5        0.82        0.18      1.29 o 
  -7  -5   5        2.26        2.43      1.64 o 
  -6  -5   5       25.90       27.04      1.94 o 
  -5  -5   5       20.80       16.86      2.49 o 
  -4  -5   5        9.56        6.88      6.31 o 
  -3  -5   5        4.42        4.16      0.58 o 
  -2  -5   5      380.32      412.29      2.83 o 
  -1  -5   5       12.11       10.13      0.45 o 
   0  -5   5      108.40      106.90      0.91 o 
   1  -5   5       33.25       31.64      0.46 o 
   2  -5   5        0.01        0.27      0.17 o 
   3  -5   5       30.26       31.61      1.58 o 
   4  -5   5       20.01       20.53      1.01 o 
   5  -5   5       23.15       26.62      1.52 o 
   6  -5   5        2.89        2.49      1.21 o 
   7  -5   5        0.30        0.42      2.06 o 
  -8  -4   5        2.04       -0.06      1.52 o 
  -7  -4   5        6.26        0.12      1.52 o 
  -6  -4   5       26.18       22.98      1.76 o 
  -5  -4   5        0.06       -0.49      1.33 o 
  -4  -4   5       71.46       72.25      1.36 o 
  -3  -4   5        4.76        4.22      0.67 o 
  -2  -4   5      734.75      785.91      7.93 o 
  -1  -4   5      500.23      525.71      3.34 o 
   0  -4   5      236.22      236.60      1.78 o 
   1  -4   5       20.82       22.20      0.48 o 
   2  -4   5      386.80      414.75      2.67 o 
   3  -4   5      111.25      112.86      1.55 o 
   4  -4   5        0.67        0.56      0.46 o 
   5  -4   5        1.39        1.16      0.22 o 
   6  -4   5        2.64        1.63      0.32 o 
   7  -4   5        3.08        3.88      1.27 o 
  -8  -3   5        9.98       12.07      1.88 o 
  -7  -3   5        0.89        0.06      1.27 o 
  -6  -3   5       10.34        8.85      1.52 o 
  -5  -3   5       58.64       55.12      1.34 o 
  -4  -3   5       17.37       18.25      0.86 o 
  -3  -3   5      143.59      150.84      2.13 o 
  -2  -3   5        9.27       11.74      0.70 o 
  -1  -3   5      583.43      602.03      4.61 o 
   0  -3   5        5.47        4.98      0.55 o 
   1  -3   5     2916.18     3256.96     15.87 o 
   2  -3   5       98.95      100.61      0.88 o 
   3  -3   5       29.36       36.63      0.55 o 
   4  -3   5        0.63        0.56      0.29 o 
   5  -3   5       38.28       37.72      0.82 o 
   6  -3   5       12.72       15.59      0.54 o 
   7  -3   5       25.00       21.76      1.29 o 
   8  -3   5       18.06       21.71      1.64 o 
  -8  -2   5       17.69       16.74      2.79 o 
  -7  -2   5       13.58       19.10      1.70 o 
  -6  -2   5       58.35       59.73      1.40 o 
  -5  -2   5       21.18       21.56      0.97 o 
  -4  -2   5       65.51       54.87      1.16 o 
  -3  -2   5        3.17        5.56      0.82 o 
  -2  -2   5       39.41       51.73      1.00 o 
  -1  -2   5        0.10       20.45     11.64 o 
   0  -2   5       24.94       24.75      0.66 o 
   1  -2   5      636.85      642.89      3.98 o 
   2  -2   5     2432.96     2801.77     22.16 o 
   3  -2   5        1.33        2.41      0.53 o 
   4  -2   5       79.43       81.72      0.84 o 
   5  -2   5        5.52        5.90      0.62 o 
   6  -2   5       14.85       14.15      0.53 o 
   7  -2   5        9.41        9.27      0.52 o 
   8  -2   5       10.12       10.37      1.33 o 
  -9  -1   5        0.74        2.24      1.64 o 
  -8  -1   5        0.92        0.42      2.24 o 
  -7  -1   5        0.13       -0.30      1.33 o 
  -6  -1   5      420.09      423.53      4.13 o 
  -5  -1   5      186.68      180.47      2.19 o 
  -4  -1   5        1.01        2.16      0.70 o 
  -3  -1   5      680.29      713.91      5.55 o 
  -2  -1   5      153.96      148.79      1.73 o 
  -1  -1   5       31.16       35.61      0.92 o 
   0  -1   5      344.61      354.12      3.34 o 
   1  -1   5       41.93       43.21      0.72 o 
   2  -1   5       22.60       23.96      0.58 o 
   3  -1   5       13.20       10.70      0.46 o 
   4  -1   5        3.61        4.67      0.87 o 
   5  -1   5       51.77       51.32      0.83 o 
   6  -1   5        0.95        0.83      0.62 o 
   7  -1   5        0.59        0.55      0.46 o 
  -9   0   5        1.05        0.67      1.52 o 
  -8   0   5        0.71        1.58      1.46 o 
  -7   0   5        6.19        6.74      0.90 o 
  -6   0   5       25.36       24.04      1.16 o 
  -5   0   5      497.32      503.96      4.67 o 
  -4   0   5        0.75        1.27      1.39 o 
  -3   0   5       30.54       39.71      1.21 o 
  -2   0   5       38.26       38.05      1.12 o 
  -1   0   5       32.52       30.49      0.96 o 
   0   0   5       48.97       45.12      1.19 o 
   1   0   5       81.89       80.75      0.93 o 
   2   0   5      209.13      208.43      1.72 o 
   3   0   5       65.37       70.28      0.97 o 
   4   0   5       77.15       80.34      1.06 o 
   5   0   5        7.80        7.55      0.97 o 
   6   0   5        0.34       -0.10      0.65 o 
   7   0   5        0.03       -0.05      0.60 o 
  -9   1   5        5.50        5.40      1.58 o 
  -8   1   5        1.79        2.55      1.39 o 
  -7   1   5       55.36       53.94      1.25 o 
  -6   1   5      127.32      118.28      1.73 o 
  -5   1   5      181.78      176.33      2.36 o 
  -4   1   5       79.73       71.30      1.97 o 
  -3   1   5      653.05      677.30      5.57 o 
  -2   1   5      253.79      272.39      2.66 o 
  -1   1   5       70.94       67.40      1.26 o 
   0   1   5       15.39       17.79      0.87 o 
   1   1   5       98.72       92.63      1.35 o 
   2   1   5      133.76      141.51      1.32 o 
   3   1   5       18.79       19.61      0.63 o 
   4   1   5       12.98       13.00      0.64 o 
   5   1   5       18.86       19.94      0.72 o 
   6   1   5        9.08       10.55      1.27 o 
   7   1   5        2.70        2.91      1.88 o 
  -9   2   5        2.87        3.76      1.39 o 
  -8   2   5        0.23        0.30      0.73 o 
  -7   2   5        1.82        0.07      0.73 o 
  -6   2   5        0.12        0.55      0.66 o 
  -5   2   5        1.08        0.88      0.84 o 
  -4   2   5        8.44        9.02      1.47 o 
  -3   2   5      107.65      109.20      1.61 o 
  -2   2   5       26.11       28.87      1.00 o 
  -1   2   5      411.40      442.73      4.73 o 
   0   2   5      148.05      153.35      1.86 o 
   1   2   5      738.70      753.95      5.94 o 
   2   2   5       32.01       30.17      1.05 o 
   3   2   5       19.64       20.13      0.71 o 
   4   2   5        8.27        8.91      0.50 o 
   5   2   5       54.17       56.75      1.24 o 
   6   2   5        0.18        0.67      1.21 o 
   7   2   5        0.16       -0.12      1.21 o 
  -8   3   5        0.11       -0.66      0.79 o 
  -7   3   5       12.27       11.55      1.14 o 
  -6   3   5        6.79        6.61      0.73 o 
  -5   3   5      137.82      129.29      1.79 o 
  -4   3   5      127.94      135.27      1.89 o 
  -3   3   5        3.08        2.71      0.90 o 
  -2   3   5        1.22        1.13      0.82 o 
  -1   3   5       10.98       13.21      1.14 o 
   0   3   5        1.44        0.87      0.77 o 
   1   3   5       94.39       92.15      2.12 o 
   2   3   5       22.00       24.00      0.66 o 
   3   3   5       36.96       34.41      1.21 o 
   4   3   5        1.32        2.60      0.49 o 
   5   3   5       50.08       53.48      2.12 o 
   6   3   5       10.69       10.01      1.52 o 
   7   3   5        9.85       12.61      1.76 o 
  -8   4   5        5.65        6.26      0.67 o 
  -7   4   5        8.52        9.16      5.06 o 
  -6   4   5        2.49        0.86      0.80 o 
  -5   4   5       30.65       26.71      0.92 o 
  -4   4   5      510.24      502.26      4.48 o 
  -3   4   5       32.10       32.26      1.18 o 
  -2   4   5      182.80      192.54      2.57 o 
  -1   4   5        1.10        1.14      0.87 o 
   0   4   5        0.25       -0.12      1.31 o 
   1   4   5       73.49       75.92      1.55 o 
   2   4   5       88.90       88.34      1.37 o 
   3   4   5        0.80        0.52      0.53 o 
   4   4   5       14.10       13.69      0.60 o 
   5   4   5       35.10       33.41      2.00 o 
   6   4   5        9.52       10.01      1.76 o 
  -8   5   5        0.85        0.63      0.52 o 
  -7   5   5        0.49        0.04      0.59 o 
  -6   5   5        6.38        7.34      0.68 o 
  -5   5   5        1.66        0.30      0.64 o 
  -4   5   5        2.16        2.45      0.92 o 
  -3   5   5       98.53      102.64      1.74 o 
  -2   5   5      302.49      302.13      3.23 o 
  -1   5   5       78.40       75.72      2.43 o 
   0   5   5       40.28       41.71      1.33 o 
   1   5   5       32.88       38.61      1.52 o 
   2   5   5       92.79       91.32      1.73 o 
   3   5   5        1.99        0.48      1.21 o 
   4   5   5        0.39        1.27      1.58 o 
   5   5   5        0.36       -0.18      1.52 o 
   6   5   5        0.75        0.36      1.70 o 
  -7   6   5        0.30        0.40      0.53 o 
  -6   6   5        1.31        2.12      0.60 o 
  -5   6   5       20.30       21.83      0.98 o 
  -4   6   5        5.44        5.05      0.99 o 
  -3   6   5       41.77       41.95      1.69 o 
  -2   6   5      714.56      708.71      8.85 o 
  -1   6   5       23.36       18.88      1.38 o 
   0   6   5       18.35       17.40      1.09 o 
   1   6   5       17.18       14.24      1.12 o 
   2   6   5        1.45        1.15      0.98 o 
   3   6   5        0.19        0.56      0.29 o 
   4   6   5        2.92        3.58      2.85 o 
   5   6   5        1.04        0.49      2.97 o 
  -6   7   5       13.90       13.85      0.86 o 
  -5   7   5       13.29       16.54      1.12 o 
  -4   7   5       17.30       18.93      0.93 o 
  -3   7   5       18.68       20.54      1.02 o 
  -2   7   5        5.08        3.94      0.92 o 
  -1   7   5       36.97       37.10      1.43 o 
   0   7   5       12.54       13.40      1.09 o 
   1   7   5        2.31        3.26      1.06 o 
   2   7   5       19.71       19.06      1.25 o 
   3   7   5        0.12        0.24      1.64 o 
   4   7   5        0.16        1.76      2.00 o 
  -6   8   5        0.24        0.42      0.55 o 
  -5   8   5       13.99       16.37      0.96 o 
  -4   8   5        6.64        7.54      1.04 o 
  -3   8   5        4.83        4.36      0.89 o 
  -2   8   5        0.00        0.42      0.83 o 
  -1   8   5        0.97        0.13      0.83 o 
   0   8   5       14.66       18.35      1.85 o 
   1   8   5        0.99       -0.24      1.19 o 
   2   8   5        4.71        6.49      4.64 o 
   3   8   5        0.14       -0.30      3.09 o 
  -5   9   5        0.13        0.09      0.67 o 
  -4   9   5       21.10       29.39      1.14 o 
  -3   9   5        3.19        2.75      1.15 o 
  -2   9   5        0.48        1.24      0.92 o 
  -1   9   5        6.67        6.71      1.08 o 
   0   9   5        0.04        0.30      1.46 o 
   1   9   5        1.01        0.75      1.18 o 
   2   9   5        3.79       -0.12      1.94 o 
  -2  10   5       11.98       17.00      0.91 o 
  -1  10   5        2.39        2.56      0.87 o 
  -1 -12   6        2.74        2.84      0.81 o 
   0 -12   6        1.45        0.79      1.03 o 
   1 -12   6        1.40        1.15      1.82 o 
   2 -12   6        0.39        0.91      2.06 o 
  -3 -11   6        0.23        0.21      0.94 o 
  -2 -11   6        0.55        0.15      0.79 o 
  -1 -11   6       17.55       17.56      1.12 o 
   0 -11   6        3.85        0.99      0.89 o 
   1 -11   6        7.11        7.23      0.50 o 
   2 -11   6        0.00       -0.73      1.21 o 
   3 -11   6        2.83        2.73      1.46 o 
   4 -11   6        9.26       11.52      1.82 o 
  -4 -10   6        0.04       -0.59      1.03 o 
  -3 -10   6        0.14       -0.03      0.81 o 
  -2 -10   6       57.18       52.48      1.35 o 
  -1 -10   6       17.59       17.95      0.90 o 
   0 -10   6       11.95       12.43      0.61 o 
   1 -10   6        9.40        9.65      0.50 o 
   2 -10   6       25.27       25.34      0.54 o 
   3 -10   6        0.72       -0.18      2.00 o 
   4 -10   6        8.46       10.01      1.70 o 
   5 -10   6       15.10       16.43      2.06 o 
  -5  -9   6        4.15        4.71      1.22 o 
  -4  -9   6        0.09        0.45      0.96 o 
  -3  -9   6        0.10       -0.16      0.38 o 
  -2  -9   6        2.82        3.47      0.66 o 
  -1  -9   6      118.43      131.70      1.80 o 
   0  -9   6        0.06        0.23      0.43 o 
   1  -9   6        5.49        5.43      0.47 o 
   2  -9   6       24.21       23.20      0.53 o 
   3  -9   6       11.55       12.61      1.46 o 
   4  -9   6        8.34       12.01      1.64 o 
   5  -9   6        0.39        0.00      1.39 o 
   6  -9   6        0.03       -0.42      1.70 o 
  -6  -8   6        2.95        3.10      1.25 o 
  -5  -8   6        0.36       -0.06      1.39 o 
  -4  -8   6       17.78       18.44      1.24 o 
  -3  -8   6        7.31        7.80      0.58 o 
  -2  -8   6       98.76       98.62      1.44 o 
  -1  -8   6      103.25      108.35      1.52 o 
   0  -8   6       20.95       22.78      0.74 o 
   1  -8   6      128.04      126.29      4.17 o 
   2  -8   6       80.42       79.60      0.78 o 
   3  -8   6        8.18        8.18      0.92 o 
   4  -8   6       11.74       13.22      1.58 o 
   5  -8   6        0.66        0.06      1.33 o 
   6  -8   6       14.76       16.92      1.88 o 
  -7  -7   6        0.01        0.34      1.22 o 
  -6  -7   6        0.84        0.55      1.70 o 
  -5  -7   6        2.47        1.47      0.42 o 
  -4  -7   6        9.85       10.08      2.21 o 
  -3  -7   6        0.71        0.81      0.45 o 
  -2  -7   6       14.31       14.43      0.90 o 
  -1  -7   6       40.41       36.28      1.06 o 
   0  -7   6        4.06        3.68      0.53 o 
   1  -7   6       80.58       80.51      1.07 o 
   2  -7   6      169.23      166.59      1.61 o 
   3  -7   6       19.71       18.76      0.98 o 
   4  -7   6        0.21        0.06      0.79 o 
   5  -7   6       13.60       16.74      1.70 o 
   6  -7   6        1.47        1.64      1.46 o 
  -7  -6   6        4.27       -0.30      2.73 o 
  -6  -6   6        9.77       10.56      1.64 o 
  -5  -6   6       32.05       29.31      1.12 o 
  -4  -6   6        5.38        6.84      0.78 o 
  -3  -6   6        0.29        0.27      0.71 o 
  -2  -6   6        8.97        8.77      0.64 o 
  -1  -6   6      150.59      164.11      1.50 o 
   0  -6   6        3.93        4.20      0.51 o 
   1  -6   6       40.37       38.04      0.57 o 
   2  -6   6        0.14        0.50      0.22 o 
   3  -6   6        0.13        0.39      1.26 o 
   4  -6   6       11.06       12.03      1.16 o 
   5  -6   6        3.91        5.46      1.39 o 
   6  -6   6       22.29       25.95      1.82 o 
   7  -6   6        0.62        0.55      1.46 o 
  -8  -5   6       23.62       25.89      2.36 o 
  -7  -5   6        7.71        0.12      1.64 o 
  -6  -5   6        4.99       -0.36      1.58 o 
  -5  -5   6       56.04       52.81      3.09 o 
  -4  -5   6        6.36        6.29      0.92 o 
  -3  -5   6        1.94        1.09      0.54 o 
  -2  -5   6      355.68      375.99      3.00 o 
  -1  -5   6      119.45      126.28      1.23 o 
   0  -5   6       47.20       46.93      0.77 o 
   1  -5   6      156.61      159.54      1.21 o 
   2  -5   6        0.58        0.58      0.27 o 
   3  -5   6       19.87       19.25      0.49 o 
   4  -5   6       10.62        9.61      0.62 o 
   5  -5   6        7.30        7.62      0.92 o 
   6  -5   6        7.02        5.28      2.18 o 
   7  -5   6        0.59        0.61      1.39 o 
  -8  -4   6        0.26       -0.06      1.64 o 
  -7  -4   6        8.59       -0.06      2.36 o 
  -6  -4   6       77.53       75.98      2.49 o 
  -5  -4   6      178.23      193.69      2.76 o 
  -4  -4   6        3.56        3.26      0.94 o 
  -3  -4   6        0.16        0.34      0.68 o 
  -2  -4   6      180.76      187.84      2.05 o 
  -1  -4   6       78.91       70.47      0.97 o 
   0  -4   6      488.71      491.49      3.31 o 
   1  -4   6        1.14        0.67      0.45 o 
   2  -4   6       10.74       12.94      0.41 o 
   3  -4   6       43.57       43.70      0.70 o 
   4  -4   6       22.02       21.72      0.43 o 
   5  -4   6        0.03        0.31      0.37 o 
   6  -4   6        7.75        8.36      0.46 o 
   7  -4   6       13.13       13.89      1.58 o 
  -8  -3   6        1.57        0.12      2.55 o 
  -7  -3   6        6.88        0.00      1.46 o 
  -6  -3   6       33.33       31.51      1.21 o 
  -5  -3   6       23.79       26.75      1.18 o 
  -4  -3   6       61.39       61.36      3.18 o 
  -3  -3   6        0.00        0.29      0.68 o 
  -2  -3   6      107.46      116.69      1.55 o 
  -1  -3   6      119.02      116.16      1.49 o 
   0  -3   6       14.91       13.36      0.61 o 
   1  -3   6     2540.07     2772.89     15.14 o 
   2  -3   6      378.25      380.14      2.29 o 
   3  -3   6        7.35        7.23      0.42 o 
   4  -3   6       14.31       15.86      0.54 o 
   5  -3   6       19.92       18.90      0.70 o 
   6  -3   6       16.13       17.52      0.63 o 
   7  -3   6       12.02       11.95      1.46 o 
  -8  -2   6        2.68        3.94      1.64 o 
  -7  -2   6        0.00       -0.06      1.39 o 
  -6  -2   6       54.04       53.04      1.35 o 
  -5  -2   6      528.87      542.23      4.96 o 
  -4  -2   6        7.01        8.69      0.93 o 
  -3  -2   6        5.34        4.60      0.89 o 
  -2  -2   6       53.58       59.36      1.16 o 
  -1  -2   6       21.66       23.65      0.92 o 
   0  -2   6       25.54       25.52      0.68 o 
   1  -2   6        1.46        1.42      0.53 o 
   2  -2   6       47.99       49.25      0.84 o 
   3  -2   6      150.85      158.86      1.33 o 
   4  -2   6       70.20       67.46      0.87 o 
   5  -2   6       14.59       15.39      0.69 o 
   6  -2   6       31.97       32.51      2.58 o 
   7  -2   6       14.45       14.23      0.73 o 
  -8  -1   6        7.70       10.67      1.76 o 
  -7  -1   6        1.99        1.90      0.85 o 
  -6  -1   6       98.50       99.67      1.74 o 
  -5  -1   6       92.80       96.71      1.96 o 
  -4  -1   6      443.86      460.09      4.17 o 
  -3  -1   6       95.85       99.73      1.55 o 
  -2  -1   6        4.45        5.41      0.97 o 
  -1  -1   6       18.27       17.45      0.94 o 
   0  -1   6       54.29       51.24      1.29 o 
   1  -1   6       75.79       76.08      1.30 o 
   2  -1   6       41.11       42.65      0.95 o 
   3  -1   6       90.13       89.27      1.07 o 
   4  -1   6      163.01      168.19      1.65 o 
   5  -1   6       96.52      101.40      1.70 o 
   6  -1   6        0.08        0.09      0.73 o 
   7  -1   6        2.80        1.54      0.76 o 
  -9   0   6        1.66        0.00      1.46 o 
  -8   0   6        1.32        3.15      1.03 o 
  -7   0   6       41.42       39.39      1.36 o 
  -6   0   6      110.95      117.10      2.01 o 
  -5   0   6      260.15      251.00      3.09 o 
  -4   0   6      113.51      106.43      1.97 o 
  -3   0   6        4.13        4.74      0.89 o 
  -2   0   6      647.60      683.93      6.34 o 
  -1   0   6      172.45      171.88      3.00 o 
   0   0   6       55.24       55.83      1.19 o 
   1   0   6        5.10        4.95      0.61 o 
   2   0   6      269.62      257.41      2.13 o 
   3   0   6       95.38       99.98      1.24 o 
   4   0   6        0.99        1.29      0.58 o 
   5   0   6       27.89       28.60      0.87 o 
   6   0   6        6.69        7.03      1.21 o 
   7   0   6        0.45        0.91      1.09 o 
  -8   1   6       13.73       11.71      0.93 o 
  -7   1   6        0.07       -0.19      0.73 o 
  -6   1   6        8.98        6.52      1.00 o 
  -5   1   6        8.84       11.55      3.58 o 
  -4   1   6        0.00        0.39      1.04 o 
  -3   1   6        9.54       10.34      1.00 o 
  -2   1   6      132.16      138.94      2.52 o 
  -1   1   6       59.02       61.02      3.58 o 
   0   1   6       38.48       40.19      1.35 o 
   1   1   6      473.49      484.97      4.22 o 
   2   1   6      168.26      163.99      1.67 o 
   3   1   6       51.53       53.79      1.36 o 
   4   1   6       18.61       20.11      0.63 o 
   5   1   6        2.69        3.13      0.63 o 
   6   1   6       10.21       12.73      1.33 o 
   7   1   6        4.71        0.12      1.94 o 
  -8   2   6        0.32        0.33      0.74 o 
  -7   2   6       17.36       19.88      1.24 o 
  -6   2   6       25.31       22.93      1.02 o 
  -5   2   6        0.95        1.84      1.00 o 
  -4   2   6        0.25        0.10      0.89 o 
  -3   2   6       16.62       19.25      1.14 o 
  -2   2   6       30.14       26.14      1.97 o 
  -1   2   6        0.27        0.59      0.86 o 
   0   2   6       55.20       57.60      1.73 o 
   1   2   6      139.66      142.22      1.99 o 
   2   2   6      298.08      300.54      2.43 o 
   3   2   6        3.14        3.27      0.58 o 
   4   2   6       29.06       28.96      0.85 o 
   5   2   6       11.05       11.86      1.76 o 
   6   2   6        2.22        0.12      1.21 o 
  -8   3   6        5.83        5.99      0.98 o 
  -7   3   6        7.16        6.08      1.00 o 
  -6   3   6        8.04        5.21      1.27 o 
  -5   3   6      104.25       95.31      1.63 o 
  -4   3   6       45.22       49.20      1.44 o 
  -3   3   6       33.35       36.47      1.60 o 
  -2   3   6       21.97       19.82      1.36 o 
  -1   3   6       33.79       38.50      1.95 o 
   0   3   6        0.81        1.47      0.97 o 
   1   3   6       12.86       14.68      1.26 o 
   2   3   6       12.07       12.14      0.76 o 
   3   3   6       18.14       21.67      0.68 o 
   4   3   6       86.09       86.74      1.29 o 
   5   3   6       20.06       18.92      0.67 o 
   6   3   6        0.28        0.24      1.39 o 
  -8   4   6        0.70        0.84      0.67 o 
  -7   4   6        0.00        0.19      0.63 o 
  -6   4   6       12.79       10.63      0.96 o 
  -5   4   6        1.20        0.73      0.77 o 
  -4   4   6      197.58      203.13      2.51 o 
  -3   4   6       60.34       59.13      4.15 o 
  -2   4   6      464.94      478.92      4.82 o 
  -1   4   6      122.02      118.78      1.95 o 
   0   4   6        0.52        0.51      1.00 o 
   1   4   6        0.00       -0.46      0.96 o 
   2   4   6       49.22       51.09      0.93 o 
   3   4   6        1.07        0.33      0.39 o 
   4   4   6       63.38       61.20      2.85 o 
   5   4   6        9.50        8.00      1.70 o 
   6   4   6        0.83       -0.06      1.58 o 
  -7   5   6       18.19       19.61      0.85 o 
  -6   5   6        2.38        2.01      0.71 o 
  -5   5   6        3.46        4.51      0.99 o 
  -4   5   6        3.14        3.05      0.86 o 
  -3   5   6        0.52        1.13      0.89 o 
  -2   5   6      331.71      314.41      3.47 o 
  -1   5   6       85.44       88.73      2.03 o 
   0   5   6       24.83       20.19      1.48 o 
   1   5   6       16.30       14.17      1.16 o 
   2   5   6       59.88       56.09      2.54 o 
   3   5   6        6.49        6.05      0.45 o 
   4   5   6        5.08        6.33      1.16 o 
   5   5   6        0.71        1.33      1.82 o 
  -7   6   6        1.77        0.76      0.62 o 
  -6   6   6        0.07       -0.58      0.78 o 
  -5   6   6       14.28       14.45      1.00 o 
  -4   6   6       48.03       50.79      1.55 o 
  -3   6   6       53.52       57.13      1.41 o 
  -2   6   6       24.38       24.21      1.64 o 
  -1   6   6       60.77       54.11      1.47 o 
   0   6   6       29.05       26.88      1.27 o 
   1   6   6       22.13       17.63      1.56 o 
   2   6   6        2.40        0.51      0.65 o 
   3   6   6        0.11       -0.38      1.10 o 
   4   6   6        1.98        1.70      3.03 o 
  -6   7   6        0.23       -0.30      0.64 o 
  -5   7   6        1.10        0.91      0.86 o 
  -4   7   6        2.53        2.88      0.98 o 
  -3   7   6        7.58        6.78      1.10 o 
  -2   7   6       13.17       16.33      1.41 o 
  -1   7   6        6.65        5.76      1.09 o 
   0   7   6        4.43        3.46      1.09 o 
   1   7   6       45.44       44.44      1.55 o 
   2   7   6        0.23        0.62      1.30 o 
   3   7   6        5.87        3.09      2.64 o 
  -5   8   6        2.50        0.86      0.77 o 
  -4   8   6        5.89        2.05      2.33 o 
  -3   8   6        3.47        5.99      1.46 o 
  -2   8   6       30.38       25.25      1.25 o 
  -1   8   6        6.90        8.06      1.14 o 
   0   8   6        7.88        9.94      1.22 o 
   1   8   6        0.09        0.38      1.12 o 
   2   8   6        8.00        5.28      4.06 o 
  -4   9   6        4.59        1.15      1.36 o 
  -3   9   6        9.36       13.10      1.21 o 
  -2   9   6       13.89       14.35      1.25 o 
  -1   9   6        0.48       -0.66      1.26 o 
   0   9   6        0.88        0.60      1.31 o 
  -1 -12   7        1.84        0.17      0.77 o 
   0 -12   7        2.93        0.06      0.61 o 
   1 -12   7        0.16        0.55      1.21 o 
  -3 -11   7        1.00        0.01      0.87 o 
  -2 -11   7        7.15        7.31      4.37 o 
  -1 -11   7        4.79        1.30      1.64 o 
   0 -11   7       20.70       20.80      0.87 o 
   1 -11   7        3.99        3.87      1.35 o 
   2 -11   7        0.35        0.12      1.21 o 
   3 -11   7        0.17       -0.06      2.06 o 
  -4 -10   7        3.14        5.15      1.24 o 
  -3 -10   7        4.92        0.46      0.92 o 
  -2 -10   7        0.04        0.00      0.50 o 
  -1 -10   7        0.57        0.29      0.52 o 
   0 -10   7        7.09        7.84      0.95 o 
   1 -10   7        0.59        0.12      0.36 o 
   2 -10   7        5.11       -0.18      1.21 o 
   3 -10   7        2.13        0.12      1.27 o 
   4 -10   7        0.01        0.00      1.39 o 
  -5  -9   7        7.94        3.21      3.88 o 
  -4  -9   7        0.27       -0.16      0.41 o 
  -3  -9   7        3.79        3.35      2.06 o 
  -2  -9   7       18.68       21.12      1.18 o 
  -1  -9   7      117.48      124.23      1.92 o 
   0  -9   7       28.07       27.54      0.90 o 
   1  -9   7       11.70       12.33      0.48 o 
   2  -9   7        2.82        2.34      0.45 o 
   3  -9   7        1.05        1.13      1.00 o 
   4  -9   7        1.12        0.00      1.33 o 
   5  -9   7        5.82       -0.06      1.58 o 
  -6  -8   7        0.13       -1.03      2.91 o 
  -5  -8   7        4.09        4.99      1.52 o 
  -4  -8   7        1.70        1.62      0.74 o 
  -3  -8   7       11.41       12.46      1.55 o 
  -2  -8   7        3.64        6.10      0.88 o 
  -1  -8   7       21.26       20.78      0.84 o 
   0  -8   7        1.92        1.76      0.62 o 
   1  -8   7        3.56        2.87      0.66 o 
   2  -8   7       36.96       37.74      1.90 o 
   3  -8   7        1.41        1.05      0.91 o 
   4  -8   7        2.77        2.79      2.40 o 
   5  -8   7        0.24       -0.49      1.39 o 
   6  -8   7        5.24        8.13      1.88 o 
  -7  -7   7       18.61       24.25      2.49 o 
  -6  -7   7        0.86        1.52      1.76 o 
  -5  -7   7        5.35        4.58      0.57 o 
  -4  -7   7        0.16       -0.07      0.46 o 
  -3  -7   7        2.03        1.83      0.64 o 
  -2  -7   7        4.43        4.55      1.05 o 
  -1  -7   7       12.05       13.44      0.77 o 
   0  -7   7       26.19       28.14      0.72 o 
   1  -7   7       86.45       84.64      0.95 o 
   2  -7   7       53.37       50.06      1.34 o 
   3  -7   7        6.24        7.38      1.13 o 
   4  -7   7        1.36        1.20      1.11 o 
   5  -7   7        2.39        5.40      1.52 o 
   6  -7   7        5.99        7.58      1.76 o 
  -7  -6   7        2.90        0.12      2.85 o 
  -6  -6   7       11.55        8.51      4.58 o 
  -5  -6   7       27.82       22.88      0.87 o 
  -4  -6   7        0.40        0.30      0.55 o 
  -3  -6   7        0.55        0.66      0.56 o 
  -2  -6   7       81.01       84.28      1.11 o 
  -1  -6   7       86.39       81.43      1.23 o 
   0  -6   7        3.58        3.68      0.49 o 
   1  -6   7       14.36       15.23      0.58 o 
   2  -6   7       41.81       36.43      0.61 o 
   3  -6   7        0.38        0.50      0.17 o 
   4  -6   7       58.18       58.07      1.41 o 
   5  -6   7       10.48       11.54      1.07 o 
   6  -6   7       40.87       47.96      2.24 o 
  -8  -5   7        1.51       -0.30      1.94 o 
  -7  -5   7        6.06        0.06      1.70 o 
  -6  -5   7        2.15        0.12      1.64 o 
  -5  -5   7       13.56       13.21      1.11 o 
  -4  -5   7        1.70        0.90      0.85 o 
  -3  -5   7        1.65        1.19      0.56 o 
  -2  -5   7      141.38      143.22      1.58 o 
  -1  -5   7        5.83        6.09      1.16 o 
   0  -5   7       87.84       84.12      1.30 o 
   1  -5   7       15.49       14.81      0.75 o 
   2  -5   7       24.17       24.90      0.61 o 
   3  -5   7        1.75        0.86      0.30 o 
   4  -5   7        0.10       -0.10      0.27 o 
   5  -5   7        7.16        5.80      1.36 o 
   6  -5   7       16.33       19.59      2.49 o 
   7  -5   7       11.40       14.86      1.82 o 
  -8  -4   7        4.44        0.00      1.76 o 
  -7  -4   7       12.08        0.36      2.79 o 
  -6  -4   7        6.17        4.97      3.58 o 
  -5  -4   7      132.78      135.35      2.36 o 
  -4  -4   7       27.54       32.82      1.94 o 
  -3  -4   7       19.21       19.14      0.97 o 
  -2  -4   7      104.33      104.48      1.57 o 
  -1  -4   7      185.91      182.90      1.68 o 
   0  -4   7       92.51      101.82      1.16 o 
   1  -4   7       16.45       16.96      0.72 o 
   2  -4   7        1.82        2.06      0.44 o 
   3  -4   7       29.21       30.69      0.62 o 
   4  -4   7       12.76       12.70      0.49 o 
   5  -4   7        2.81        2.54      0.63 o 
   6  -4   7        0.02        0.18      1.15 o 
   7  -4   7        9.37        8.43      1.58 o 
  -8  -3   7        1.12        0.18      2.79 o 
  -7  -3   7       14.17       14.49      1.94 o 
  -6  -3   7        3.96        4.53      3.21 o 
  -5  -3   7      116.51      113.26      1.93 o 
  -4  -3   7        0.76        0.73      0.87 o 
  -3  -3   7       23.37       23.36      1.20 o 
  -2  -3   7       43.85       41.21      1.12 o 
  -1  -3   7       15.84       14.74      0.86 o 
   0  -3   7       56.35       57.23      1.02 o 
   1  -3   7      137.72      147.39      1.43 o 
   2  -3   7        5.30        4.61      0.55 o 
   3  -3   7       23.25       23.84      0.76 o 
   4  -3   7       36.88       34.79      0.67 o 
   5  -3   7       14.01       10.65      0.92 o 
   6  -3   7        3.47        2.99      0.58 o 
   7  -3   7        0.11        0.18      1.21 o 
  -8  -2   7       17.10       21.77      2.06 o 
  -7  -2   7        7.96        6.04      3.97 o 
  -6  -2   7        2.43        2.07      0.90 o 
  -5  -2   7      191.37      199.48      2.92 o 
  -4  -2   7       31.60       30.70      2.76 o 
  -3  -2   7       23.82       24.76      1.12 o 
  -2  -2   7      360.86      362.31      3.45 o 
  -1  -2   7        1.04        0.30      0.79 o 
   0  -2   7       31.87       29.32      0.78 o 
   1  -2   7      261.83      259.34      2.20 o 
   2  -2   7        1.06        1.49      0.55 o 
   3  -2   7       61.94       70.72      1.09 o 
   4  -2   7        2.49        2.66      0.55 o 
   5  -2   7       16.33       14.71      1.23 o 
   6  -2   7        0.11       -0.36      0.63 o 
   7  -2   7        0.85        0.44      0.65 o 
  -8  -1   7        9.54       13.91      1.13 o 
  -7  -1   7        5.59        4.62      3.27 o 
  -6  -1   7       10.82       10.25      1.03 o 
  -5  -1   7      343.77      339.63      6.79 o 
  -4  -1   7       54.08       50.90      1.44 o 
  -3  -1   7        9.22       11.61      1.09 o 
  -2  -1   7      284.30      306.55      3.11 o 
  -1  -1   7       83.94       81.21      1.73 o 
   0  -1   7        2.28        2.67      0.97 o 
   1  -1   7        0.54        1.43      0.65 o 
   2  -1   7       32.07       32.09      0.80 o 
   3  -1   7      109.54      108.09      1.38 o 
   4  -1   7        0.37        0.51      0.49 o 
   5  -1   7        8.09        8.51      0.59 o 
   6  -1   7        4.54        5.53      1.27 o 
   7  -1   7        0.30        0.30      1.03 o 
  -8   0   7        0.42        0.03      1.03 o 
  -7   0   7        0.50        1.28      1.06 o 
  -6   0   7       29.72       28.07      1.58 o 
  -5   0   7       85.97       84.18      1.68 o 
  -4   0   7       44.74       46.23      2.97 o 
  -3   0   7        3.94        5.43      1.08 o 
  -2   0   7        0.04        0.66      0.98 o 
  -1   0   7      104.36      107.04      1.78 o 
   0   0   7        0.00        0.26      0.84 o 
   1   0   7       17.98       17.88      1.04 o 
   2   0   7      511.68      523.72      3.74 o 
   3   0   7       27.72       28.11      0.92 o 
   4   0   7       30.76       33.56      0.85 o 
   5   0   7       13.68       14.71      0.66 o 
   6   0   7        0.12       -0.06      0.59 o 
   7   0   7        5.20        6.06      1.39 o 
  -8   1   7        4.28        3.38      2.27 o 
  -7   1   7        8.50        9.18      0.95 o 
  -6   1   7       92.97       86.88      1.89 o 
  -5   1   7        0.29        0.20      1.48 o 
  -4   1   7       31.77       34.84      1.56 o 
  -3   1   7      147.85      148.29      2.16 o 
  -2   1   7       87.31       95.00      1.80 o 
  -1   1   7       96.51       95.48      1.74 o 
   0   1   7      117.31      125.85      1.93 o 
   1   1   7        0.76        0.68      1.05 o 
   2   1   7        4.77        7.34      1.50 o 
   3   1   7       99.98       95.23      1.32 o 
   4   1   7        2.89        2.78      0.60 o 
   5   1   7        3.74        4.08      0.59 o 
   6   1   7        1.16        1.46      2.12 o 
  -8   2   7        5.99        7.72      4.88 o 
  -7   2   7       30.74       33.29      1.41 o 
  -6   2   7        5.64        4.62      1.42 o 
  -5   2   7       54.52       49.41      1.63 o 
  -4   2   7      128.07      123.67      2.37 o 
  -3   2   7       46.46       44.28      1.75 o 
  -2   2   7       29.44       26.73      1.56 o 
  -1   2   7      114.64      113.32      1.98 o 
   0   2   7       28.19       28.47      1.30 o 
   1   2   7       14.46       14.56      1.13 o 
   2   2   7      327.97      328.85      3.32 o 
   3   2   7        2.26        1.99      0.57 o 
   4   2   7        6.75        8.24      1.34 o 
   5   2   7       15.34       14.74      0.80 o 
   6   2   7        5.22        0.06      1.33 o 
  -8   3   7        8.36        8.41      4.94 o 
  -7   3   7        4.24        4.53      0.83 o 
  -6   3   7        0.36       -0.07      0.76 o 
  -5   3   7        9.66       11.98      1.03 o 
  -4   3   7        1.15        1.03      1.01 o 
  -3   3   7      256.02      257.27      4.34 o 
  -2   3   7       25.63       26.65      1.41 o 
  -1   3   7       47.46       57.03      2.00 o 
   0   3   7        0.47        1.06      1.21 o 
   1   3   7       72.32       75.88      1.73 o 
   2   3   7       56.95       61.93      1.31 o 
   3   3   7      187.07      189.18      2.93 o 
   4   3   7       37.83       38.75      0.89 o 
   5   3   7       19.56       20.24      2.12 o 
   6   3   7        0.28        0.06      1.52 o 
  -8   4   7        0.01       -0.14      0.71 o 
  -7   4   7       12.46       13.39      1.06 o 
  -6   4   7        7.69        9.57      0.97 o 
  -5   4   7       75.62       70.27      1.71 o 
  -4   4   7        4.46        5.38      1.03 o 
  -3   4   7        0.88        1.17      1.03 o 
  -2   4   7       33.90       31.87      1.80 o 
  -1   4   7       71.71       68.25      2.18 o 
   0   4   7        0.18        0.34      1.06 o 
   1   4   7        0.20       -0.04      1.19 o 
   2   4   7       21.64       21.11      1.18 o 
   3   4   7        5.58        5.34      0.72 o 
   4   4   7        9.09        6.27      0.50 o 
   5   4   7        0.83        1.64      1.82 o 
  -7   5   7        9.58       14.21      1.12 o 
  -6   5   7        0.68        0.12      1.16 o 
  -5   5   7        5.63        5.46      0.94 o 
  -4   5   7       23.25       22.83      1.16 o 
  -3   5   7       28.93       28.13      1.28 o 
  -2   5   7       22.29       24.38      1.49 o 
  -1   5   7       16.05       14.88      1.21 o 
   0   5   7        0.00        0.02      0.96 o 
   1   5   7       80.18       75.48      2.09 o 
   2   5   7        7.35        7.79      1.05 o 
   3   5   7        0.17        0.20      0.39 o 
   4   5   7        2.38        3.73      1.25 o 
  -6   6   7        3.26        6.07      0.84 o 
  -5   6   7        2.07        1.93      0.87 o 
  -4   6   7        2.46        2.45      1.19 o 
  -3   6   7       16.39       15.60      1.19 o 
  -2   6   7        0.92        0.93      1.02 o 
  -1   6   7       38.85       38.72      1.46 o 
   0   6   7        2.27        2.67      1.12 o 
   1   6   7       20.98       20.64      2.91 o 
   2   6   7       22.13       19.50      0.73 o 
   3   6   7        0.02       -0.15      1.43 o 
   4   6   7        0.17        0.67      2.06 o 
  -6   7   7        1.73        2.17      1.00 o 
  -5   7   7        8.00        9.17      1.73 o 
  -4   7   7       19.94       26.22      1.35 o 
  -3   7   7        2.77        1.27      1.36 o 
  -2   7   7        0.21        0.75      1.03 o 
  -1   7   7       11.79       11.39      1.24 o 
   0   7   7        9.46       11.37      1.28 o 
   1   7   7        2.70        2.39      2.24 o 
   2   7   7        1.15        0.89      1.27 o 
   3   7   7        0.51        0.26      1.33 o 
  -4   8   7       17.71       18.25      1.21 o 
  -3   8   7       20.75       28.45      1.70 o 
  -2   8   7       53.46       60.98      2.05 o 
  -1   8   7        1.67        3.29      1.21 o 
   0   8   7        0.34       -0.03      1.11 o 
   1   8   7        0.16       -0.31      1.25 o 
  -3 -11   8        0.90       -0.27      0.96 o 
  -2 -11   8        3.03        1.07      0.95 o 
  -1 -11   8       20.52       21.10      0.89 o 
   0 -11   8        8.58        7.77      2.72 o 
   1 -11   8        4.49        0.06      1.09 o 
   2 -11   8        0.07        0.55      1.33 o 
   3 -11   8        2.79        0.00      1.33 o 
  -4 -10   8        1.76        0.91      1.70 o 
  -3 -10   8        6.27        6.09      3.52 o 
  -2 -10   8       19.37       18.81      1.76 o 
  -1 -10   8       33.27       36.60      1.25 o 
   0 -10   8       27.95       32.17      0.85 o 
   1 -10   8        7.73        7.96      0.51 o 
   2 -10   8        3.78        2.42      2.27 o 
   3 -10   8        0.30        1.09      0.99 o 
   4 -10   8        2.94       -0.06      1.52 o 
  -5  -9   8        9.89        9.52      2.00 o 
  -4  -9   8        0.26        0.02      0.51 o 
  -3  -9   8        4.15        3.84      2.21 o 
  -2  -9   8        5.12        5.01      0.72 o 
  -1  -9   8        1.48        3.08      0.73 o 
   0  -9   8        0.00       -0.45      0.64 o 
   1  -9   8       33.11       35.49      2.24 o 
   2  -9   8       26.19       21.92      0.82 o 
   3  -9   8       13.13       12.56      1.46 o 
   4  -9   8        0.42        0.35      1.03 o 
   5  -9   8        0.02       -0.18      2.55 o 
  -6  -8   8        0.00        0.00      2.73 o 
  -5  -8   8        1.98        2.95      0.81 o 
  -4  -8   8        0.89        0.18      2.30 o 
  -3  -8   8        6.26        7.07      0.71 o 
  -2  -8   8        3.32        4.06      0.94 o 
  -1  -8   8        6.50        6.56      0.76 o 
   0  -8   8       12.95       13.46      0.84 o 
   1  -8   8        1.66        1.63      0.84 o 
   2  -8   8       91.17       87.86      1.91 o 
   3  -8   8       30.33       29.51      1.24 o 
   4  -8   8        0.06        0.06      0.94 o 
   5  -8   8        0.09        1.46      1.70 o 
  -7  -7   8        1.72        0.12      2.06 o 
  -6  -7   8        0.15       -0.18      0.52 o 
  -5  -7   8       15.52       15.22      0.91 o 
  -4  -7   8       17.97       14.76      1.08 o 
  -3  -7   8        0.04        0.51      0.50 o 
  -2  -7   8       85.68       85.93      1.17 o 
  -1  -7   8       63.35       65.00      1.02 o 
   0  -7   8      146.80      155.35      1.56 o 
   1  -7   8        6.74        6.77      0.51 o 
   2  -7   8        0.62        0.84      0.31 o 
   3  -7   8        4.93        3.27      0.86 o 
   4  -7   8        0.43        0.19      0.92 o 
   5  -7   8        0.04       -0.12      0.96 o 
   6  -7   8        2.11        2.55      1.70 o 
  -7  -6   8       12.13        0.00      1.88 o 
  -6  -6   8        0.03       -0.12      1.64 o 
  -5  -6   8       35.84       41.90      1.15 o 
  -4  -6   8       10.44       13.08      0.91 o 
  -3  -6   8       15.44       17.89      0.73 o 
  -2  -6   8       20.51       20.01      0.75 o 
  -1  -6   8      612.10      631.48      4.64 o 
   0  -6   8       29.66       30.72      0.86 o 
   1  -6   8       21.64       22.46      0.71 o 
   2  -6   8       39.09       34.51      0.72 o 
   3  -6   8        0.39        0.19      0.35 o 
   4  -6   8        0.41        0.43      0.15 o 
   5  -6   8        2.97        2.62      1.21 o 
   6  -6   8        0.47        0.24      1.52 o 
  -7  -5   8        0.19       -0.06      1.76 o 
  -6  -5   8       44.73       41.84      2.49 o 
  -5  -5   8       78.81       77.69      2.49 o 
  -4  -5   8       10.95       15.88      1.67 o 
  -3  -5   8        0.56        0.55      0.78 o 
  -2  -5   8        1.62        1.99      0.76 o 
  -1  -5   8      334.91      348.08      2.85 o 
   0  -5   8      145.37      146.27      1.64 o 
   1  -5   8      310.88      312.80      2.54 o 
   2  -5   8       42.51       42.02      1.26 o 
   3  -5   8       43.24       49.14      0.78 o 
   4  -5   8       15.14       14.59      0.39 o 
   5  -5   8        0.13        0.11      0.47 o 
   6  -5   8        0.15        0.43      1.11 o 
  -8  -4   8       13.63       16.19      2.43 o 
  -7  -4   8        0.65        0.06      2.79 o 
  -6  -4   8       21.23       24.72      1.96 o 
  -5  -4   8        9.07       10.68      1.22 o 
  -4  -4   8        3.97        4.76      1.02 o 
  -3  -4   8        2.07        1.06      0.92 o 
  -2  -4   8       35.77       39.07      1.22 o 
  -1  -4   8       59.62       58.16      1.30 o 
   0  -4   8      364.85      368.02      2.85 o 
   1  -4   8        3.76        4.30      0.61 o 
   2  -4   8      462.70      473.37      3.63 o 
   3  -4   8        9.13        9.53      0.57 o 
   4  -4   8        0.63        0.39      0.49 o 
   5  -4   8        2.89        2.51      0.57 o 
   6  -4   8        7.66       10.89      1.52 o 
  -8  -3   8        0.03        0.24      1.76 o 
  -7  -3   8       17.62       20.61      1.30 o 
  -6  -3   8        1.65        0.83      1.26 o 
  -5  -3   8       50.33       49.18      1.66 o 
  -4  -3   8       67.47       77.45      2.91 o 
  -3  -3   8       21.09       25.84      1.97 o 
  -2  -3   8       15.39       14.32      1.08 o 
  -1  -3   8        2.52        2.60      1.04 o 
   0  -3   8      121.03      125.26      2.03 o 
   1  -3   8       44.18       44.77      0.93 o 
   2  -3   8      172.46      177.05      1.72 o 
   3  -3   8       24.29       26.67      0.83 o 
   4  -3   8       15.16       14.47      0.59 o 
   5  -3   8        0.15       -0.18      0.49 o 
   6  -3   8        8.14        7.71      1.00 o 
  -8  -2   8        0.12       -0.47      1.04 o 
  -7  -2   8        3.65        3.40      2.36 o 
  -6  -2   8        6.87        2.77      3.12 o 
  -5  -2   8      113.52      115.26      3.09 o 
  -4  -2   8      234.51      237.37      5.64 o 
  -3  -2   8        6.77        9.16      1.13 o 
  -2  -2   8       94.35      101.73      3.18 o 
  -1  -2   8        3.19        3.31      1.03 o 
   0  -2   8       29.00       29.46      0.94 o 
   1  -2   8       11.56       10.46      0.83 o 
   2  -2   8        2.86        2.33      0.82 o 
   3  -2   8       16.71       18.44      0.69 o 
   4  -2   8       10.92       10.91      1.09 o 
   5  -2   8       22.61       20.62      0.71 o 
   6  -2   8        0.48        0.42      0.71 o 
  -8  -1   8       17.69       14.85      1.54 o 
  -7  -1   8        6.60        5.20      1.04 o 
  -6  -1   8       34.10       33.48      1.60 o 
  -5  -1   8        2.88        2.38      1.01 o 
  -4  -1   8        5.05        5.33      1.55 o 
  -3  -1   8       21.78       20.82      1.28 o 
  -2  -1   8       34.76       40.13      1.48 o 
  -1  -1   8       11.07       13.66      1.48 o 
   0  -1   8       12.45       11.65      1.39 o 
   1  -1   8       11.86       13.43      0.78 o 
   2  -1   8        2.15        2.50      0.68 o 
   3  -1   8       40.49       39.11      0.90 o 
   4  -1   8        6.78        5.67      0.69 o 
   5  -1   8        4.04        5.26      0.60 o 
   6  -1   8        2.00        1.50      0.86 o 
  -8   0   8        0.10       -0.11      0.93 o 
  -7   0   8       12.01        7.95      5.03 o 
  -6   0   8       15.52       14.82      1.88 o 
  -5   0   8       10.86       11.23      1.12 o 
  -4   0   8        5.98        5.28      1.24 o 
  -3   0   8        5.88        5.79      1.58 o 
  -2   0   8      296.75      305.61      6.46 o 
  -1   0   8        5.76        6.57      1.19 o 
   0   0   8       57.42       59.74      1.79 o 
   1   0   8       42.83       43.16      1.02 o 
   2   0   8      128.94      128.99      1.55 o 
   3   0   8        9.82       12.03      0.78 o 
   4   0   8        0.23        0.50      0.72 o 
   5   0   8        2.26        2.76      0.58 o 
   6   0   8        0.92        1.37      0.75 o 
  -8   1   8       27.38       33.71      1.34 o 
  -7   1   8        0.61        0.93      1.45 o 
  -6   1   8        3.15        2.80      0.97 o 
  -5   1   8        0.04       -0.22      1.04 o 
  -4   1   8      123.36      123.04      2.18 o 
  -3   1   8        0.48       -0.43      1.45 o 
  -2   1   8        0.47        1.12      1.19 o 
  -1   1   8        1.04        1.47      1.19 o 
   0   1   8       50.70       49.92      2.82 o 
   1   1   8        0.05        0.62      1.03 o 
   2   1   8      137.99      138.46      1.73 o 
   3   1   8      102.59       94.05      1.38 o 
   4   1   8        0.34        0.65      0.56 o 
   5   1   8       21.28       21.68      1.01 o 
   6   1   8       15.79       15.56      0.96 o 
  -8   2   8        0.74        0.43      1.17 o 
  -7   2   8       10.22       11.98      2.43 o 
  -6   2   8        7.76        7.66      1.05 o 
  -5   2   8      166.02      152.89      2.31 o 
  -4   2   8      224.24      220.22      4.15 o 
  -3   2   8      144.99      148.92      3.27 o 
  -2   2   8        7.27        7.60      1.37 o 
  -1   2   8        4.92        5.88      1.67 o 
   0   2   8        3.84        5.33      1.27 o 
   1   2   8        4.46        5.00      1.28 o 
   2   2   8        0.03        0.76      0.61 o 
   3   2   8        6.30        5.65      0.63 o 
   4   2   8        0.19       -0.08      0.61 o 
   5   2   8        1.29        1.05      0.56 o 
  -8   3   8       16.18       18.55      1.12 o 
  -7   3   8        7.83        8.48      5.37 o 
  -6   3   8       11.66       13.65      1.06 o 
  -5   3   8        0.17        0.72      1.19 o 
  -4   3   8       91.43       92.49      2.13 o 
  -3   3   8      127.80      134.02      2.24 o 
  -2   3   8       62.03       63.99      2.14 o 
  -1   3   8       28.21       24.00      1.64 o 
   0   3   8       15.39       15.04      2.49 o 
   1   3   8        0.67        0.60      1.02 o 
   2   3   8       65.99       69.07      1.19 o 
   3   3   8        1.11        0.93      0.82 o 
   4   3   8        0.60        1.40      0.72 o 
   5   3   8       11.55       13.90      1.31 o 
  -7   4   8       11.69       15.55      1.27 o 
  -6   4   8        0.53        0.01      0.70 o 
  -5   4   8        3.51        2.03      0.99 o 
  -4   4   8       69.50       70.96      1.69 o 
  -3   4   8        1.51        0.49      1.02 o 
  -2   4   8      331.39      335.30      4.11 o 
  -1   4   8      264.70      260.57      3.27 o 
   0   4   8       45.08       44.46      1.85 o 
   1   4   8       16.89       16.68      2.12 o 
   2   4   8       10.88       13.81      1.15 o 
   3   4   8       16.16       14.98      0.97 o 
   4   4   8        1.87        1.23      1.47 o 
  -7   5   8       19.04       23.75      1.33 o 
  -6   5   8        5.15        8.02      0.99 o 
  -5   5   8        0.26        0.18      1.10 o 
  -4   5   8        0.77        1.19      1.12 o 
  -3   5   8        6.00        5.98      1.18 o 
  -2   5   8        0.30        0.44      1.08 o 
  -1   5   8       64.33       58.49      1.73 o 
   0   5   8        0.14        0.24      1.21 o 
   1   5   8        6.69        3.49      2.85 o 
   2   5   8       19.10       19.62      1.10 o 
   3   5   8        0.94        0.34      0.51 o 
   4   5   8        8.68        9.35      1.76 o 
  -6   6   8        3.64        1.16      0.92 o 
  -5   6   8        2.37        0.74      0.96 o 
  -4   6   8        0.00        0.64      1.28 o 
  -3   6   8        2.88        1.28      1.36 o 
  -2   6   8       13.89       12.31      1.27 o 
  -1   6   8        0.20       -0.42      1.27 o 
   0   6   8        0.52        0.64      1.32 o 
   1   6   8       11.62       10.69      6.97 o 
   2   6   8        0.00        0.18      0.76 o 
   3   6   8        1.35        1.67      1.59 o 
  -5   7   8       34.11       43.20      1.67 o 
  -4   7   8        2.02       -0.23      1.02 o 
  -3   7   8        5.07       -0.14      1.38 o 
  -2   7   8        2.71       -0.06      1.08 o 
  -1   7   8       16.04       14.87      8.61 o 
   0   7   8        0.02        0.15      1.33 o 
   1   7   8        5.47        5.22      4.00 o 
   2   7   8        1.29        0.87      1.43 o 
  -3   8   8        0.89        0.39      1.13 o 
  -2   8   8       27.57       30.29      1.63 o 
  -1   8   8        5.81        4.34      2.97 o 
  -2 -11   9        0.61       -0.12      0.73 o 
  -1 -11   9       25.96       25.82      1.57 o 
   0 -11   9        3.03        0.00      0.59 o 
   1 -11   9        0.38        0.06      1.82 o 
   2 -11   9        0.94       -0.51      0.96 o 
  -4 -10   9        2.34        0.50      0.63 o 
  -3 -10   9        5.32        5.10      3.18 o 
  -2 -10   9        0.17        0.44      0.72 o 
  -1 -10   9        0.31        0.61      0.76 o 
   0 -10   9        1.09        1.06      1.03 o 
   1 -10   9        7.58        1.73      1.66 o 
   2 -10   9        0.84        0.50      0.92 o 
   3 -10   9        5.75        4.58      3.61 o 
  -5  -9   9        0.00       -0.67      1.82 o 
  -4  -9   9        0.30        0.44      0.64 o 
  -3  -9   9        1.06        1.65      1.24 o 
  -2  -9   9       13.06       13.01      1.14 o 
  -1  -9   9       26.24       28.61      1.06 o 
   0  -9   9        2.96        3.95      0.82 o 
   1  -9   9        1.70        1.18      0.68 o 
   2  -9   9       21.73       20.06      2.15 o 
   3  -9   9        0.01        0.13      0.92 o 
   4  -9   9        0.78        0.77      1.31 o 
  -6  -8   9        1.76        0.61      2.00 o 
  -5  -8   9        6.97        9.19      1.04 o 
  -4  -8   9        8.40        7.38      1.12 o 
  -3  -8   9        9.12        9.70      1.42 o 
  -2  -8   9        0.06       -0.01      0.67 o 
  -1  -8   9        0.12       -0.09      0.71 o 
   0  -8   9        1.75        2.19      0.63 o 
   1  -8   9        0.86        0.95      0.43 o 
   2  -8   9        9.33        7.86      0.82 o 
   3  -8   9        1.21        0.90      1.00 o 
   4  -8   9        0.11       -0.12      0.98 o 
   5  -8   9        0.85        0.39      1.31 o 
  -6  -7   9        0.01        0.31      0.63 o 
  -5  -7   9        0.98       -0.01      0.94 o 
  -4  -7   9        0.03        0.69      0.61 o 
  -3  -7   9        0.74        0.09      0.67 o 
  -2  -7   9        0.60        0.24      0.66 o 
  -1  -7   9       83.36       83.36      1.25 o 
   0  -7   9       15.09       15.82      0.65 o 
   1  -7   9        6.25        5.96      0.61 o 
   2  -7   9        6.48        7.00      0.51 o 
   3  -7   9        9.70        7.23      0.89 o 
   4  -7   9        2.39        1.88      1.23 o 
   5  -7   9       13.59       13.60      1.24 o 
  -7  -6   9        1.28        0.00      1.76 o 
  -6  -6   9       28.86       27.23      2.43 o 
  -5  -6   9        0.01        0.02      0.60 o 
  -4  -6   9       26.70       25.45      0.95 o 
  -3  -6   9        3.59        2.38      0.66 o 
  -2  -6   9        9.00        8.66      0.84 o 
  -1  -6   9        4.86        4.58      0.78 o 
   0  -6   9       22.80       25.36      0.78 o 
   1  -6   9        5.58        5.82      0.56 o 
   2  -6   9        3.67        3.10      0.63 o 
   3  -6   9       11.60       10.65      0.55 o 
   4  -6   9        0.37        0.58      0.26 o 
   5  -6   9        0.78        0.35      0.98 o 
   6  -6   9        2.19        3.06      1.17 o 
  -7  -5   9        1.76        0.18      2.00 o 
  -6  -5   9       20.21       21.89      3.58 o 
  -5  -5   9       32.09       35.38      1.44 o 
  -4  -5   9      127.95      128.06      2.11 o 
  -3  -5   9        4.17        4.89      1.47 o 
  -2  -5   9        6.25        7.48      0.89 o 
  -1  -5   9      118.17      119.07      1.49 o 
   0  -5   9       56.18       57.15      1.09 o 
   1  -5   9      256.99      243.91      2.17 o 
   2  -5   9       41.94       40.69      0.92 o 
   3  -5   9        3.04        4.80      0.60 o 
   4  -5   9        1.61        1.33      0.41 o 
   5  -5   9        3.38        1.58      1.73 o 
   6  -5   9        3.04        2.43      1.73 o 
  -7  -4   9       14.59       17.41      1.61 o 
  -6  -4   9        3.88        3.65      2.97 o 
  -5  -4   9       31.87       32.27      1.37 o 
  -4  -4   9       44.30       49.91      1.82 o 
  -3  -4   9       10.16        8.86      1.14 o 
  -2  -4   9        0.69        1.38      0.95 o 
  -1  -4   9      143.88      145.41      1.97 o 
   0  -4   9       35.01       34.77      1.19 o 
   1  -4   9        4.98        5.72      0.92 o 
   2  -4   9      216.42      207.44      2.04 o 
   3  -4   9       11.44       11.77      0.66 o 
   4  -4   9        0.38        0.00      0.41 o 
   5  -4   9        0.99        0.34      0.41 o 
   6  -4   9       11.85       15.10      1.70 o 
  -8  -3   9       15.45       18.12      1.46 o 
  -7  -3   9       13.45       16.73      1.32 o 
  -6  -3   9        0.00       -0.06      0.95 o 
  -5  -3   9       43.72       47.78      1.68 o 
  -4  -3   9      224.30      213.02      2.86 o 
  -3  -3   9       32.81       32.83      1.41 o 
  -2  -3   9       39.81       38.00      1.40 o 
  -1  -3   9        5.15        5.15      1.10 o 
   0  -3   9       10.86       10.88      0.86 o 
   1  -3   9       21.04       20.28      0.99 o 
   2  -3   9        4.18        4.46      0.86 o 
   3  -3   9       22.08       24.31      0.83 o 
   4  -3   9       50.97       52.00      0.94 o 
   5  -3   9       16.16       16.53      0.77 o 
   6  -3   9        0.00       -0.26      0.81 o 
  -8  -2   9        0.00        1.22      1.48 o 
  -7  -2   9       17.31       19.34      1.35 o 
  -6  -2   9        5.47        5.70      1.13 o 
  -5  -2   9       92.04       90.16      6.70 o 
  -4  -2   9        2.36        2.33      1.16 o 
  -3  -2   9      111.03      107.24      2.05 o 
  -2  -2   9       87.31       91.83      1.97 o 
  -1  -2   9       12.82       15.82      1.26 o 
   0  -2   9       22.48       20.93      0.97 o 
   1  -2   9       22.05       22.86      0.91 o 
   2  -2   9        3.87        5.30      0.79 o 
   3  -2   9       33.01       34.78      0.87 o 
   4  -2   9        0.01        0.39      0.56 o 
   5  -2   9       11.89       11.42      0.79 o 
   6  -2   9       12.90       15.57      1.17 o 
  -8  -1   9        1.27        2.14      1.82 o 
  -7  -1   9        0.22       -0.32      1.28 o 
  -6  -1   9       47.19       44.52      1.53 o 
  -5  -1   9        3.94        4.84      1.44 o 
  -4  -1   9        0.00        0.77      1.15 o 
  -3  -1   9       11.71       11.26      1.73 o 
  -2  -1   9       40.18       36.78      1.58 o 
  -1  -1   9       46.56       44.61      2.55 o 
   0  -1   9       13.84       11.34      1.27 o 
   1  -1   9        0.07        0.14      0.71 o 
   2  -1   9        1.44        1.77      0.65 o 
   3  -1   9        6.08        5.77      0.67 o 
   4  -1   9        5.29        6.93      0.76 o 
   5  -1   9        0.00        0.26      0.65 o 
   6  -1   9        0.89        1.40      0.93 o 
  -8   0   9        0.08       -0.57      1.05 o 
  -7   0   9        0.28        0.22      0.95 o 
  -6   0   9        0.73        1.14      1.03 o 
  -5   0   9       49.59       50.47      1.86 o 
  -4   0   9        0.41       -0.05      1.03 o 
  -3   0   9        2.47        2.99      1.33 o 
  -2   0   9       59.94       59.82      3.55 o 
  -1   0   9        2.23        4.58      1.67 o 
   0   0   9      127.07      130.12      2.28 o 
   1   0   9       30.47       31.74      1.02 o 
   2   0   9       32.37       35.64      0.94 o 
   3   0   9       27.16       30.23      0.87 o 
   4   0   9        1.78        2.08      0.64 o 
   5   0   9        0.07       -0.16      0.66 o 
  -8   1   9        9.84        3.69      3.61 o 
  -7   1   9        3.95        2.50      2.18 o 
  -6   1   9        2.21        1.96      1.06 o 
  -5   1   9      113.81      102.87      4.46 o 
  -4   1   9       11.62        9.25      1.26 o 
  -3   1   9       27.20       27.25      1.56 o 
  -2   1   9        1.83        1.73      1.34 o 
  -1   1   9       15.37       18.10      1.47 o 
   0   1   9       50.48       48.91      1.66 o 
   1   1   9        5.72        5.96      1.94 o 
   2   1   9        1.51        1.23      0.69 o 
   3   1   9       51.92       54.04      1.31 o 
   4   1   9       12.99       13.09      0.76 o 
   5   1   9       12.85       11.46      3.33 o 
  -7   2   9       11.63       11.88      6.76 o 
  -6   2   9        1.55        0.97      1.27 o 
  -5   2   9       43.42       48.23      1.80 o 
  -4   2   9      238.09      238.07      3.52 o 
  -3   2   9        0.33        0.14      1.33 o 
  -2   2   9       72.05       76.35      2.21 o 
  -1   2   9       43.23       42.70      1.88 o 
   0   2   9       10.30        8.03      1.25 o 
   1   2   9        0.20        0.50      1.06 o 
   2   2   9      105.56      111.17      1.53 o 
   3   2   9        2.18        2.51      0.68 o 
   4   2   9       57.86       55.07      2.71 o 
   5   2   9       36.32       35.31      1.15 o 
  -7   3   9        3.94        3.35      2.82 o 
  -6   3   9        7.70        8.14      1.39 o 
  -5   3   9       13.26        9.49      1.22 o 
  -4   3   9       82.12       82.08      3.40 o 
  -3   3   9       38.10       37.00      1.53 o 
  -2   3   9      115.36      121.03      4.49 o 
  -1   3   9      269.99      274.44      3.46 o 
   0   3   9       29.42       29.94      1.52 o 
   1   3   9       28.26       29.48      1.49 o 
   2   3   9        5.84        7.09      0.77 o 
   3   3   9       19.78       17.02      1.19 o 
   4   3   9        1.18        1.17      0.62 o 
  -7   4   9        4.72        3.09      2.49 o 
  -6   4   9        7.29       -0.18      0.99 o 
  -5   4   9        0.94        0.27      1.03 o 
  -4   4   9        0.24       -0.58      1.06 o 
  -3   4   9        0.01        0.58      1.15 o 
  -2   4   9        0.28       -0.38      1.16 o 
  -1   4   9       65.09       61.63      2.09 o 
   0   4   9       14.97       12.78      1.59 o 
   1   4   9       13.43       12.85      3.64 o 
   2   4   9        2.08        1.54      0.69 o 
   3   4   9        2.67        1.72      0.83 o 
   4   4   9        3.91        4.51      1.38 o 
  -6   5   9        0.16       -0.09      0.94 o 
  -5   5   9        0.67       -0.03      0.92 o 
  -4   5   9        6.01        0.00      1.24 o 
  -3   5   9        3.60        2.00      1.73 o 
  -2   5   9       15.32        9.21      5.55 o 
  -1   5   9        5.50        2.78      2.52 o 
   0   5   9        2.07        2.19      1.91 o 
   1   5   9        7.92        5.82      4.34 o 
   2   5   9        7.49        7.83      0.81 o 
   3   5   9        6.66       10.26      2.18 o 
  -5   6   9        0.12       -0.39      1.06 o 
  -4   6   9       11.21        9.04      5.61 o 
  -3   6   9        8.20        0.02      1.11 o 
  -2   6   9        3.76        2.18      1.85 o 
  -1   6   9       16.43       18.70      1.50 o 
   0   6   9        4.73        2.50      2.09 o 
   1   6   9        1.31        0.44      1.34 o 
   2   6   9        2.14        0.73      1.44 o 
  -4   7   9        0.09        0.18      1.39 o 
  -3   7   9        0.65       -0.19      1.88 o 
  -2   7   9        5.52        3.45      2.88 o 
  -1   7   9        7.23        8.10      5.52 o 
   0   7   9        0.98        0.29      1.37 o 
  -2 -11  10        1.19        1.36      1.27 o 
  -1 -11  10        4.08        1.68      1.76 o 
   0 -11  10        3.21        0.48      0.64 o 
   1 -11  10        2.36       -0.18      1.27 o 
  -3 -10  10        9.31       11.02      0.94 o 
  -2 -10  10        7.46        7.47      1.33 o 
  -1 -10  10       15.85       17.27      1.04 o 
   0 -10  10       19.78       20.22      1.03 o 
   1 -10  10        8.72        7.98      1.39 o 
   2 -10  10        0.18        0.67      1.39 o 
   3 -10  10        2.18        3.58      1.64 o 
  -5  -9  10        0.01        0.02      0.63 o 
  -4  -9  10        1.41        1.38      0.76 o 
  -3  -9  10        0.38       -0.19      0.74 o 
  -2  -9  10        0.03       -0.50      0.89 o 
  -1  -9  10        0.05       -0.77      1.28 o 
   0  -9  10        2.31        3.40      0.84 o 
   1  -9  10        3.43        3.39      2.27 o 
   2  -9  10        0.53        1.03      1.39 o 
   3  -9  10        1.12        3.27      2.36 o 
   4  -9  10        0.51        0.11      1.37 o 
  -5  -8  10        0.69        0.51      0.73 o 
  -4  -8  10        0.76        1.33      0.81 o 
  -3  -8  10        8.91       10.94      0.77 o 
  -2  -8  10        0.27       -0.38      0.70 o 
  -1  -8  10       19.08       19.28      0.78 o 
   0  -8  10        6.14        4.79      0.60 o 
   1  -8  10        1.23        1.04      0.47 o 
   2  -8  10        5.93        5.35      0.51 o 
   3  -8  10        7.37        8.43      1.64 o 
   4  -8  10        9.74        9.64      6.37 o 
  -6  -7  10        0.25        0.70      0.82 o 
  -5  -7  10       23.45       23.46      0.96 o 
  -4  -7  10       24.97       27.03      1.28 o 
  -3  -7  10        0.09       -0.06      0.62 o 
  -2  -7  10        2.82        2.75      0.70 o 
  -1  -7  10        0.05       -0.28      0.70 o 
   0  -7  10        4.92        5.61      0.67 o 
   1  -7  10        0.40        0.25      0.46 o 
   2  -7  10        9.29        8.63      0.60 o 
   3  -7  10        0.03        0.27      0.34 o 
   4  -7  10        0.18       -0.06      1.33 o 
   5  -7  10        4.90        4.06      1.70 o 
  -6  -6  10        4.89        3.99      1.27 o 
  -5  -6  10       52.61       59.57      4.88 o 
  -4  -6  10       11.73       13.23      1.40 o 
  -3  -6  10        5.04        4.49      0.89 o 
  -2  -6  10        2.58        2.82      0.68 o 
  -1  -6  10        3.13        3.63      0.71 o 
   0  -6  10      151.81      156.30      1.80 o 
   1  -6  10        0.01        0.55      0.64 o 
   2  -6  10        1.75        2.08      0.50 o 
   3  -6  10       16.88       14.93      0.60 o 
   4  -6  10        3.86        5.09      2.36 o 
   5  -6  10        0.86        2.06      1.46 o 
  -7  -5  10       15.00       18.71     10.70 o 
  -6  -5  10        0.00       -0.55      1.14 o 
  -5  -5  10        8.09        8.70      1.22 o 
  -4  -5  10        1.50        3.12      1.09 o 
  -3  -5  10        0.64        0.85      0.70 o 
  -2  -5  10        0.35       -0.24      0.76 o 
  -1  -5  10       26.65       27.78      0.99 o 
   0  -5  10       56.93       56.31      1.09 o 
   1  -5  10      117.26      110.83      1.39 o 
   2  -5  10        1.67        1.73      0.78 o 
   3  -5  10        0.18        0.40      0.53 o 
   4  -5  10        0.10       -0.15      0.45 o 
   5  -5  10        5.91        7.03      1.52 o 
  -7  -4  10       17.88       21.39      1.54 o 
  -6  -4  10       16.88       19.05      1.37 o 
  -5  -4  10        4.73        1.93      1.64 o 
  -4  -4  10        1.52        0.93      1.08 o 
  -3  -4  10       15.37       12.13      1.18 o 
  -2  -4  10       39.57       40.26      1.37 o 
  -1  -4  10       25.02       24.32      1.50 o 
   0  -4  10       11.29       11.45      0.95 o 
   1  -4  10       85.11       84.50      1.49 o 
   2  -4  10       19.06       18.71      0.86 o 
   3  -4  10       58.81       59.38      1.92 o 
   4  -4  10        6.50        7.15      0.74 o 
   5  -4  10        3.19        1.73      1.02 o 
  -7  -3  10        8.47        8.21      1.70 o 
  -6  -3  10        5.39        6.96      1.23 o 
  -5  -3  10       59.88       62.94      2.01 o 
  -4  -3  10      201.99      199.91      6.67 o 
  -3  -3  10       18.61       19.69      1.65 o 
  -2  -3  10        3.42        3.66      1.19 o 
  -1  -3  10       49.37       45.38      5.00 o 
   0  -3  10       17.98       17.93      1.06 o 
   1  -3  10        9.47        9.03      1.03 o 
   2  -3  10        4.53        3.82      0.68 o 
   3  -3  10        0.15        0.59      0.68 o 
   4  -3  10        3.09        2.04      0.95 o 
   5  -3  10        1.02        0.81      0.57 o 
  -7  -2  10       12.55       11.44      1.28 o 
  -6  -2  10        2.94        3.53      1.18 o 
  -5  -2  10        0.10        0.30      1.17 o 
  -4  -2  10       73.74       74.53      3.09 o 
  -3  -2  10       37.65       36.52      1.55 o 
  -2  -2  10        2.82        2.54      1.23 o 
  -1  -2  10      107.33      113.36      2.08 o 
   0  -2  10        3.20        3.77      1.09 o 
   1  -2  10       32.47       33.24      1.17 o 
   2  -2  10        3.14        3.11      0.81 o 
   3  -2  10        0.32        0.63      0.67 o 
   4  -2  10       14.72       16.60      1.15 o 
   5  -2  10        2.91        3.23      1.29 o 
  -7  -1  10        0.41        0.30      1.09 o 
  -6  -1  10        9.32       10.25      1.57 o 
  -5  -1  10       11.49       10.75      1.47 o 
  -4  -1  10       18.75       18.43      1.35 o 
  -3  -1  10        0.26        0.72      1.16 o 
  -2  -1  10        7.24       10.07      1.66 o 
  -1  -1  10       49.32       50.04      3.34 o 
   0  -1  10       51.82       48.86      1.89 o 
   1  -1  10        0.08       -0.17      0.69 o 
   2  -1  10        0.63        0.78      0.69 o 
   3  -1  10       25.99       29.49      1.19 o 
   4  -1  10        3.01        2.24      0.69 o 
   5  -1  10       10.98       12.67      1.36 o 
  -7   0  10        7.63        8.63      1.42 o 
  -6   0  10        0.02       -0.09      0.99 o 
  -5   0  10       11.96       12.05      1.34 o 
  -4   0  10        0.17       -0.12      1.29 o 
  -3   0  10        6.54        5.51      1.57 o 
  -2   0  10        5.63        4.91      1.30 o 
  -1   0  10        4.47        1.98      2.58 o 
   0   0  10        0.22        0.11      1.33 o 
   1   0  10       33.19       32.25      1.20 o 
   2   0  10        3.07        2.77      0.75 o 
   3   0  10        8.16        7.93      0.77 o 
   4   0  10        0.00       -0.29      0.75 o 
   5   0  10        2.28        2.04      0.79 o 
  -7   1  10        0.02       -0.10      1.31 o 
  -6   1  10        8.23        8.42      2.03 o 
  -5   1  10        0.03        0.15      1.38 o 
  -4   1  10       46.35       52.48      2.18 o 
  -3   1  10      121.49      127.08      3.61 o 
  -2   1  10       24.24       25.96      1.51 o 
  -1   1  10        0.60        0.89      1.22 o 
   0   1  10        0.03       -0.04      1.69 o 
   1   1  10        5.79        5.91      0.88 o 
   2   1  10        5.68        8.10      0.82 o 
   3   1  10       29.85       30.44      1.39 o 
   4   1  10       13.47       14.11      3.69 o 
  -7   2  10        1.53        1.44      1.27 o 
  -6   2  10        0.37        0.15      1.00 o 
  -5   2  10        0.27        0.14      1.09 o 
  -4   2  10        1.55        0.73      1.20 o 
  -3   2  10        9.15       10.17      1.42 o 
  -2   2  10       55.15       56.30      1.82 o 
  -1   2  10       34.58       34.77      1.63 o 
   0   2  10      113.18      120.54      2.68 o 
   1   2  10        7.61        4.10      2.35 o 
   2   2  10        4.21        5.00      1.13 o 
   3   2  10       21.13       20.90      1.13 o 
   4   2  10        7.03        5.73      1.84 o 
  -7   3  10        6.02        0.12      2.61 o 
  -6   3  10        1.84       -0.09      1.03 o 
  -5   3  10        9.71        9.24      1.53 o 
  -4   3  10        8.23        7.45      1.58 o 
  -3   3  10        8.30        9.44      1.40 o 
  -2   3  10        0.70        1.65      1.27 o 
  -1   3  10       55.86       60.37      3.18 o 
   0   3  10        3.55        3.53      2.13 o 
   1   3  10        1.95        2.37      1.38 o 
   2   3  10        0.14        0.07      0.69 o 
   3   3  10       12.29       11.94      0.89 o 
  -6   4  10        9.12       12.41      1.29 o 
  -5   4  10        4.02        0.35      1.32 o 
  -4   4  10        1.43        0.91      1.50 o 
  -3   4  10        9.95       10.97      6.58 o 
  -2   4  10       16.19       14.51      1.50 o 
  -1   4  10        0.16        0.87      1.31 o 
   0   4  10       28.17       26.80      1.59 o 
   1   4  10        2.91        2.71      1.72 o 
   2   4  10       41.72       41.81      1.23 o 
   3   4  10        4.21        3.27      0.74 o 
  -5   5  10        0.61       -0.25      1.17 o 
  -4   5  10        2.74        0.10      1.16 o 
  -3   5  10        0.42        0.54      1.54 o 
  -2   5  10        0.32        0.10      1.18 o 
  -1   5  10        5.54        4.12      3.18 o 
   0   5  10       16.92       18.30      2.88 o 
   1   5  10        0.43       -0.02      1.21 o 
   2   5  10        3.21        2.48      0.85 o 
  -4   6  10        0.57       -0.01      1.12 o 
  -3   6  10       11.59       15.66      1.92 o 
  -2   6  10        5.30        6.54      4.67 o 
  -1   6  10        3.52        2.88      2.52 o 
   0   6  10        2.75        0.99      1.49 o 
  -3 -10  11        7.14        8.76      5.06 o 
  -2 -10  11        0.00       -0.22      0.85 o 
  -1 -10  11        0.70        0.73      0.94 o 
   0 -10  11        4.10        4.58      3.37 o 
   1 -10  11        1.85        1.76      2.24 o 
   2 -10  11       14.32       15.89      1.88 o 
  -4  -9  11        1.43        0.24      1.82 o 
  -3  -9  11        0.00        0.52      0.84 o 
  -2  -9  11       31.75       33.33      1.40 o 
  -1  -9  11        0.51        0.33      0.62 o 
   0  -9  11        7.38        7.86      0.74 o 
   1  -9  11        0.59        0.71      0.75 o 
   2  -9  11        2.28        2.67      1.58 o 
   3  -9  11       16.13       18.80      2.06 o 
  -5  -8  11        4.15        3.03      0.93 o 
  -4  -8  11        3.12        4.99      1.82 o 
  -3  -8  11        4.23        2.97      1.40 o 
  -2  -8  11        0.77        0.70      0.67 o 
  -1  -8  11       27.43       25.97      1.02 o 
   0  -8  11        0.55        0.43      0.57 o 
   1  -8  11       18.89       19.50      0.75 o 
   2  -8  11        2.76        2.69      0.48 o 
   3  -8  11        0.76        0.55      2.36 o 
   4  -8  11        0.78        2.06      2.67 o 
  -6  -7  11        0.08       -0.49      0.97 o 
  -5  -7  11       11.47       11.30      0.91 o 
  -4  -7  11       10.75       11.66      1.04 o 
  -3  -7  11        8.81        8.24      2.42 o 
  -2  -7  11        2.93        4.10      0.84 o 
  -1  -7  11       10.10       10.05      0.77 o 
   0  -7  11       46.24       49.51      1.13 o 
   1  -7  11       24.02       23.03      0.78 o 
   2  -7  11        1.09        1.37      0.48 o 
   3  -7  11        0.33        0.49      0.46 o 
   4  -7  11        2.11        2.06      1.64 o 
  -6  -6  11        3.29        3.97      1.37 o 
  -5  -6  11       32.48       29.89      1.11 o 
  -4  -6  11       31.63       34.39      1.53 o 
  -3  -6  11       35.05       39.22      1.09 o 
  -2  -6  11        0.96        0.33      0.71 o 
  -1  -6  11        9.62        9.84      0.81 o 
   0  -6  11       17.72       19.18      1.07 o 
   1  -6  11        2.33        2.23      0.62 o 
   2  -6  11      123.19      109.48      1.49 o 
   3  -6  11        0.38        0.21      0.51 o 
   4  -6  11        0.06       -0.24      1.39 o 
  -6  -5  11        3.60        4.96      1.49 o 
  -5  -5  11        5.57        4.52      3.12 o 
  -4  -5  11       22.19       18.41      2.09 o 
  -3  -5  11        4.92        2.55      1.14 o 
  -2  -5  11        0.26        0.36      0.71 o 
  -1  -5  11        1.09        0.81      0.77 o 
   0  -5  11        0.72        0.07      0.64 o 
   1  -5  11        1.24        1.59      0.74 o 
   2  -5  11       17.60       16.02      1.10 o 
   3  -5  11       70.72       57.73      1.99 o 
   4  -5  11        1.04        0.38      0.68 o 
   5  -5  11        0.01        0.73      1.46 o 
  -7  -4  11        5.78        7.61      1.48 o 
  -6  -4  11        0.61        0.93      1.23 o 
  -5  -4  11       14.79       14.80      1.37 o 
  -4  -4  11      141.14      142.34      9.55 o 
  -3  -4  11      173.62      168.83      4.94 o 
  -2  -4  11       42.95       41.02      2.81 o 
  -1  -4  11        1.59        1.33      0.85 o 
   0  -4  11       19.42       18.19      0.92 o 
   1  -4  11        0.08       -0.51      0.70 o 
   2  -4  11        6.89        3.99      1.80 o 
   3  -4  11       19.31       18.13      0.78 o 
   4  -4  11        3.65        2.47      1.71 o 
   5  -4  11       15.93       11.35      1.85 o 
  -7  -3  11        0.54        0.42      1.25 o 
  -6  -3  11        0.39        1.09      1.16 o 
  -5  -3  11        3.14        4.32      1.39 o 
  -4  -3  11        1.52        0.76      1.53 o 
  -3  -3  11       25.57       25.70      1.41 o 
  -2  -3  11       10.03        8.14      1.21 o 
  -1  -3  11        0.05        0.34      0.88 o 
   0  -3  11       38.07       41.46      1.33 o 
   1  -3  11        8.63        6.63      1.94 o 
   2  -3  11       12.86       12.24      0.82 o 
   3  -3  11        0.00       -0.03      0.69 o 
   4  -3  11        4.36        3.82      1.46 o 
   5  -3  11        4.44        2.64      1.14 o 
  -7  -2  11        0.59        0.34      1.21 o 
  -6  -2  11        9.90       10.99      1.91 o 
  -5  -2  11       29.08       29.62      1.53 o 
  -4  -2  11        3.84        2.84      1.57 o 
  -3  -2  11       23.15       21.47      1.44 o 
  -2  -2  11       14.01       13.27      1.32 o 
  -1  -2  11       52.09       54.18      1.91 o 
   0  -2  11       12.21       11.63      0.95 o 
   1  -2  11        0.26        0.14      0.72 o 
   2  -2  11        3.31        3.79      0.78 o 
   3  -2  11        3.43        3.82      0.74 o 
   4  -2  11       10.23       13.11      1.47 o 
   5  -2  11        0.13       -0.67      0.67 o 
  -7  -1  11        4.22        1.41      2.02 o 
  -6  -1  11        3.60        2.64      1.21 o 
  -5  -1  11        0.49        0.19      1.15 o 
  -4  -1  11       33.54       32.45      3.18 o 
  -3  -1  11        2.15        1.73      1.28 o 
  -2  -1  11       17.26       18.37      1.41 o 
  -1  -1  11       41.86       42.42      1.87 o 
   0  -1  11        1.64        1.43      0.91 o 
   1  -1  11       53.63       51.16      1.30 o 
   2  -1  11       10.19        9.20      2.93 o 
   3  -1  11       30.53       32.11      1.17 o 
   4  -1  11        0.30        0.05      0.67 o 
  -7   0  11        0.04       -0.49      1.19 o 
  -6   0  11        1.32        1.57      1.49 o 
  -5   0  11        3.01        1.95      1.46 o 
  -4   0  11      100.09      102.57      2.20 o 
  -3   0  11       96.36       94.08      2.16 o 
  -2   0  11       11.58       13.27      1.48 o 
  -1   0  11       12.48       14.22      1.75 o 
   0   0  11       25.72       27.07      1.50 o 
   1   0  11        5.53        4.96      0.99 o 
   2   0  11       13.63       15.54      1.09 o 
   3   0  11       11.15       10.09      0.86 o 
   4   0  11        3.73        2.80      0.90 o 
  -7   1  11        0.27       -0.18      1.14 o 
  -6   1  11        1.16        1.53      1.21 o 
  -5   1  11        0.41        0.35      1.20 o 
  -4   1  11       31.24       28.69      1.65 o 
  -3   1  11      169.06      175.07      3.20 o 
  -2   1  11       40.99       43.16      2.06 o 
  -1   1  11        0.81        1.26      1.62 o 
   0   1  11        1.48        1.75      1.27 o 
   1   1  11        6.93        9.22      0.94 o 
   2   1  11       11.14       13.24      0.93 o 
   3   1  11        9.51        8.35      0.89 o 
   4   1  11        0.56        0.51      0.77 o 
  -6   2  11        2.00        0.25      1.16 o 
  -5   2  11        0.41        0.82      1.52 o 
  -4   2  11        0.04       -0.47      1.53 o 
  -3   2  11        6.91        7.44      1.45 o 
  -2   2  11        7.01        8.40      5.34 o 
  -1   2  11      102.18      105.51      3.26 o 
   0   2  11       11.66       14.97      3.79 o 
   1   2  11        2.32        3.07      0.91 o 
   2   2  11        0.05        0.07      0.82 o 
   3   2  11        9.34        7.92      0.86 o 
  -6   3  11        0.04        0.25      1.86 o 
  -5   3  11        2.90        2.63      1.31 o 
  -4   3  11        4.60        5.04      1.35 o 
  -3   3  11        8.47        4.26      4.70 o 
  -2   3  11        0.99        0.49      1.65 o 
  -1   3  11       81.44       83.75      2.97 o 
   0   3  11       34.88       35.34      1.73 o 
   1   3  11        0.02        0.45      0.83 o 
   2   3  11        0.36        0.71      0.82 o 
  -5   4  11        3.92       -0.33      1.26 o 
  -4   4  11        2.19        2.09      1.31 o 
  -3   4  11        0.26       -0.27      1.30 o 
  -2   4  11        0.13        0.63      1.67 o 
  -1   4  11        0.98        0.07      1.66 o 
   0   4  11        7.54        3.85      4.09 o 
   1   4  11        6.57        5.20      0.95 o 
  -4   5  11        4.14       -0.46      1.37 o 
  -3   5  11        0.09       -0.06      1.44 o 
  -2   5  11        0.60        0.12      1.68 o 
  -1   5  11       17.80       16.41      2.18 o 
   0   5  11        4.90        2.81      2.55 o 
  -1 -10  12        2.34        0.66      1.11 o 
   0 -10  12        3.14        0.88      1.07 o 
  -3  -9  12        3.48        2.86      1.24 o 
  -2  -9  12        1.84        1.79      0.92 o 
  -1  -9  12        0.08        0.40      0.78 o 
   0  -9  12        0.07       -0.34      0.97 o 
   1  -9  12        2.02        2.48      0.68 o 
   2  -9  12        4.43        5.21      1.76 o 
  -4  -8  12       13.92       13.72      3.76 o 
  -3  -8  12        0.73        1.61      0.78 o 
  -2  -8  12        1.77        1.09      0.85 o 
  -1  -8  12        0.78        0.32      0.72 o 
   0  -8  12       12.41       14.09      0.86 o 
   1  -8  12       12.94       15.76      0.86 o 
   2  -8  12        0.86        0.50      0.54 o 
   3  -8  12        0.11       -0.24      1.64 o 
  -5  -7  12       27.06       28.05      1.18 o 
  -4  -7  12        2.83        0.11      1.11 o 
  -3  -7  12        0.03        0.18      0.73 o 
  -2  -7  12       14.26       16.46      0.92 o 
  -1  -7  12        1.73        1.21      0.84 o 
   0  -7  12        5.91        6.37      0.87 o 
   1  -7  12       16.17       12.65      0.90 o 
   2  -7  12        1.16        1.62      0.65 o 
   3  -7  12        1.56        1.58      2.67 o 
  -6  -6  12        2.75        1.28      1.46 o 
  -5  -6  12        4.82        2.33      1.86 o 
  -4  -6  12        6.85        8.34      2.55 o 
  -3  -6  12        0.24        0.29      0.97 o 
  -2  -6  12        0.03        0.69      0.80 o 
  -1  -6  12        0.72        0.25      0.72 o 
   0  -6  12        0.94        1.60      0.77 o 
   1  -6  12        2.86        2.65      0.76 o 
   2  -6  12       47.81       38.64      0.93 o 
   3  -6  12       10.61        9.37      0.73 o 
   4  -6  12        0.07       -0.36      1.52 o 
  -6  -5  12        0.13        0.89      1.55 o 
  -5  -5  12        2.70        2.17      1.55 o 
  -4  -5  12       19.28       19.08      1.61 o 
  -3  -5  12        8.05        6.52      2.31 o 
  -2  -5  12        0.06        0.57      0.91 o 
  -1  -5  12        1.50        0.39      0.98 o 
   0  -5  12        1.07        0.57      0.73 o 
   1  -5  12        6.96        8.68      1.08 o 
   2  -5  12        0.60        1.19      0.64 o 
   3  -5  12        0.59        0.92      0.58 o 
   4  -5  12        3.77        2.07      0.92 o 
  -6  -4  12        6.65        7.09      1.44 o 
  -5  -4  12        1.24        1.94      1.52 o 
  -4  -4  12        0.00        0.25      1.16 o 
  -3  -4  12        0.22        0.02      1.02 o 
  -2  -4  12       14.64       15.68      1.02 o 
  -1  -4  12       23.15       22.35      1.06 o 
   0  -4  12        7.51        7.32      0.90 o 
   1  -4  12        0.02        0.26      0.80 o 
   2  -4  12        0.77        0.87      0.81 o 
   3  -4  12        0.01       -0.11      0.63 o 
   4  -4  12        0.00       -0.20      0.71 o 
  -6  -3  12        3.74        3.22      1.76 o 
  -5  -3  12        6.21        5.35      1.37 o 
  -4  -3  12        6.47        5.15      3.79 o 
  -3  -3  12       20.00       19.61      1.42 o 
  -2  -3  12        4.30        4.08      1.23 o 
  -1  -3  12       34.27       33.01      1.20 o 
   0  -3  12       67.59       68.41      1.54 o 
   1  -3  12        0.54       -0.14      0.83 o 
   2  -3  12        0.00        0.38      0.82 o 
   3  -3  12        2.18        1.24      0.86 o 
   4  -3  12        3.22        3.04      1.13 o 
  -6  -2  12        0.09        0.11      1.21 o 
  -5  -2  12       18.85       18.98      1.84 o 
  -4  -2  12        1.19        0.73      1.27 o 
  -3  -2  12       42.48       40.31      1.71 o 
  -2  -2  12        1.54        0.41      1.20 o 
  -1  -2  12        0.33        0.16      1.14 o 
   0  -2  12        1.78        1.83      0.89 o 
   1  -2  12       24.46       22.90      1.05 o 
   2  -2  12        0.72        0.39      0.86 o 
   3  -2  12        2.79        1.56      0.80 o 
   4  -2  12        8.06       10.51      1.65 o 
  -6  -1  12        0.43       -0.46      1.25 o 
  -5  -1  12        2.11        2.71      1.31 o 
  -4  -1  12       26.43       28.13      2.09 o 
  -3  -1  12        4.55        5.17      1.41 o 
  -2  -1  12       17.57       17.33      1.52 o 
  -1  -1  12       19.95       18.39      1.67 o 
   0  -1  12        6.65        7.90      1.14 o 
   1  -1  12        3.20        2.14      1.03 o 
   2  -1  12       13.82       14.10      0.96 o 
   3  -1  12        0.48        0.18      1.06 o 
  -6   0  12        4.30        4.75      1.42 o 
  -5   0  12        1.97        1.89      1.34 o 
  -4   0  12       90.58       91.26      2.59 o 
  -3   0  12       17.33       16.72      1.67 o 
  -2   0  12       48.79       52.45      1.90 o 
  -1   0  12        6.48        5.91      1.44 o 
   0   0  12        0.43        0.43      0.89 o 
   1   0  12        1.78        1.37      0.88 o 
   2   0  12       19.73       21.35      1.10 o 
   3   0  12        0.54       -0.03      0.89 o 
  -6   1  12        1.65        2.60      1.67 o 
  -5   1  12        0.57        0.75      1.32 o 
  -4   1  12       52.18       52.83      1.93 o 
  -3   1  12       60.58       64.10      2.04 o 
  -2   1  12        1.67        0.97      1.63 o 
  -1   1  12       44.10       43.18      1.85 o 
   0   1  12       21.84       21.18      1.83 o 
   1   1  12        2.60        0.68      0.97 o 
   2   1  12        5.68        6.43      0.93 o 
   3   1  12        6.35        6.73      1.11 o 
  -5   2  12        0.67        0.47      1.33 o 
  -4   2  12        1.26        2.10      1.41 o 
  -3   2  12       29.73       27.99      2.55 o 
  -2   2  12        0.13       -0.20      1.34 o 
  -1   2  12       50.73       54.09      2.01 o 
   0   2  12        8.32        7.15      1.51 o 
   1   2  12        1.72        1.06      1.12 o 
   2   2  12       16.17       14.68      1.67 o 
  -5   3  12        0.86        1.28      1.74 o 
  -4   3  12        0.28        0.14      1.35 o 
  -3   3  12        0.00        0.77      1.63 o 
  -2   3  12        2.25        0.91      1.65 o 
  -1   3  12        1.13        1.03      1.61 o 
   0   3  12        5.75        5.22      1.72 o 
   1   3  12        4.46        3.12      2.10 o 
  -3   4  12        9.95        8.18      5.79 o 
  -2   4  12        0.19        0.71      1.44 o 
  -1   4  12        0.00        0.15      1.44 o 
   0   4  12        3.97        4.30      1.64 o 
  -2  -9  13        2.64        1.21      0.93 o 
  -1  -9  13        0.12        0.08      0.75 o 
   0  -9  13        5.27        3.18      1.25 o 
  -3  -8  13       22.87       28.23      1.29 o 
  -2  -8  13        0.15        0.30      0.76 o 
  -1  -8  13        1.81        1.00      1.44 o 
   0  -8  13       14.24       13.89      0.86 o 
   1  -8  13        9.18        8.44      0.73 o 
  -4  -7  13       32.62       35.42      1.44 o 
  -3  -7  13        4.79        3.85      1.57 o 
  -2  -7  13        3.00        2.54      1.27 o 
  -1  -7  13        0.03       -0.02      0.69 o 
   0  -7  13        0.46        0.45      1.15 o 
   1  -7  13       62.22       59.70      1.32 o 
   2  -7  13        5.86        5.57      0.66 o 
  -5  -6  13        5.01        5.49      2.27 o 
  -4  -6  13        1.47        0.97      1.08 o 
  -3  -6  13        1.28        0.50      0.86 o 
  -2  -6  13       14.79       14.44      1.13 o 
  -1  -6  13        0.13        0.76      0.77 o 
   0  -6  13        3.26        1.56      0.80 o 
   1  -6  13       24.30       25.13      1.08 o 
   2  -6  13        6.10        5.32      0.82 o 
   3  -6  13        3.46        2.21      0.60 o 
  -5  -5  13        1.77        1.47      1.70 o 
  -4  -5  13       11.60       11.56      1.47 o 
  -3  -5  13       23.05       22.36      1.16 o 
  -2  -5  13       11.29       13.35      1.02 o 
  -1  -5  13        7.82        8.74      1.02 o 
   0  -5  13        1.28        1.06      0.90 o 
   1  -5  13        0.83        0.94      0.74 o 
   2  -5  13       16.11       16.66      0.97 o 
   3  -5  13        8.59        8.81      0.77 o 
  -5  -4  13        0.20       -0.22      1.43 o 
  -4  -4  13       44.68       45.62      2.03 o 
  -3  -4  13       10.19       11.29      1.97 o 
  -2  -4  13        4.03        3.14      1.46 o 
  -1  -4  13        2.05        1.47      0.91 o 
   0  -4  13        1.43       -0.02      0.72 o 
   1  -4  13        0.01       -0.71      1.01 o 
   2  -4  13        3.19        1.46      0.84 o 
   3  -4  13        0.05        0.04      0.87 o 
  -6  -3  13       14.68       12.71      1.63 o 
  -5  -3  13        4.54        4.09      3.00 o 
  -4  -3  13        1.14        1.97      1.88 o 
  -3  -3  13        0.19        0.47      1.21 o 
  -2  -3  13        3.40        3.30      1.28 o 
  -1  -3  13       18.21       16.79      1.12 o 
   0  -3  13        0.43       -0.35      1.12 o 
   1  -3  13        1.43        0.43      0.81 o 
   2  -3  13        5.95        2.89      2.31 o 
   3  -3  13        0.77       -0.10      0.73 o 
  -6  -2  13        1.58        1.08      2.24 o 
  -5  -2  13        4.79        6.62      1.50 o 
  -4  -2  13        1.10        1.73      1.34 o 
  -3  -2  13       35.22       33.76      2.06 o 
  -2  -2  13        4.23        4.89      1.39 o 
  -1  -2  13       10.70        8.41      3.22 o 
   0  -2  13       53.59       52.22      1.50 o 
   1  -2  13        2.73        0.88      0.89 o 
   2  -2  13        3.07        0.17      0.92 o 
   3  -2  13        0.87        0.66      0.83 o 
  -6  -1  13        0.00       -1.15      3.64 o 
  -5  -1  13        2.91        1.90      1.73 o 
  -4  -1  13       13.27       13.21      1.60 o 
  -3  -1  13       12.39       13.29      1.95 o 
  -2  -1  13       62.42       68.67      2.42 o 
  -1  -1  13        2.15        3.00      1.36 o 
   0  -1  13        5.74        3.84      1.88 o 
   1  -1  13        0.44        0.29      1.05 o 
   2  -1  13        2.38        0.96      1.00 o 
  -5   0  13        0.00       -0.29      1.36 o 
  -4   0  13        0.00        0.58      1.68 o 
  -3   0  13       76.70       82.89      3.30 o 
  -2   0  13       19.17       19.15      2.12 o 
  -1   0  13        1.51        0.82      2.21 o 
   0   0  13        4.22        2.09      1.39 o 
   1   0  13        1.96        0.79      0.95 o 
   2   0  13        1.14        0.36      0.90 o 
  -5   1  13        0.25        0.57      1.44 o 
  -4   1  13        1.11        1.07      1.77 o 
  -3   1  13       11.82       12.25      1.71 o 
  -2   1  13       29.64       32.11      1.89 o 
  -1   1  13        0.68        1.50      1.83 o 
   0   1  13        0.89        0.47      0.98 o 
   1   1  13        0.55        0.42      0.93 o 
  -4   2  13        1.21        0.47      2.40 o 
  -3   2  13        3.95        4.46      1.62 o 
  -2   2  13        3.36        2.93      2.52 o 
  -1   2  13        0.05        0.33      1.50 o 
   0   2  13       18.64       17.91      2.81 o 
  -2   3  13       14.36       15.89      1.85 o 
  -1   3  13        3.43        1.24      1.59 o 
  -3  -7  14        0.53        0.75      0.94 o 
  -2  -7  14        0.10       -0.67      1.00 o 
  -1  -7  14        0.19        0.90      0.81 o 
   0  -7  14        0.66        1.43      1.21 o 
   1  -7  14        0.02       -0.30      0.94 o 
  -4  -6  14        3.15        0.69      1.07 o 
  -3  -6  14       11.42        6.84      2.42 o 
  -2  -6  14        2.13        1.40      0.94 o 
  -1  -6  14        0.02       -0.23      1.09 o 
   0  -6  14        1.81        1.72      0.83 o 
   1  -6  14        0.95        0.49      0.87 o 
  -4  -5  14        2.33        0.59      1.03 o 
  -3  -5  14       28.49       29.68      1.32 o 
  -2  -5  14       12.79       10.29      1.09 o 
  -1  -5  14        5.92        5.72      2.37 o 
   0  -5  14        0.80        1.64      0.96 o 
   1  -5  14        2.48        2.36      1.09 o 
  -4  -4  14        0.19       -0.19      1.34 o 
  -3  -4  14        0.66        0.64      1.00 o 
  -2  -4  14        1.47        0.92      0.97 o 
  -1  -4  14        0.93        1.02      0.94 o 
   0  -4  14        0.82        0.98      1.01 o 
   1  -4  14        0.10       -0.32      0.91 o 
   2  -4  14        3.78        2.71      1.46 o 
  -5  -3  14        3.70        1.81      1.52 o 
  -4  -3  14        5.03        5.16      1.50 o 
  -3  -3  14        0.20        0.26      1.45 o 
  -2  -3  14        0.39       -0.35      1.08 o 
  -1  -3  14        4.67        2.88      1.52 o 
   0  -3  14        2.53        1.47      0.98 o 
   1  -3  14        2.90        0.84      1.04 o 
   2  -3  14        0.00        0.51      0.87 o 
  -5  -2  14        0.11        0.03      1.40 o 
  -4  -2  14        7.73        6.88      1.87 o 
  -3  -2  14        0.63        0.18      1.36 o 
  -2  -2  14        3.97        3.88      1.50 o 
  -1  -2  14        1.41        1.26      1.20 o 
   0  -2  14        0.09        0.29      0.99 o 
   1  -2  14        0.02        0.15      1.00 o 
  -4  -1  14        4.08        4.73      1.65 o 
  -3  -1  14      124.98      128.17      2.87 o 
  -2  -1  14        0.02        0.19      1.44 o 
  -1  -1  14        7.58        5.36      2.90 o 
   0  -1  14        0.13        0.34      1.12 o 
   1  -1  14        1.70        0.54      1.00 o 
  -4   0  14        1.72        2.45      1.65 o 
  -3   0  14        7.34        8.49      1.74 o 
  -2   0  14       33.82       35.45      2.00 o 
  -1   0  14        4.25        4.17      1.59 o 
   0   0  14        0.00        0.18      1.23 o 
  -3   1  14        0.02       -0.55      1.55 o 
  -2   1  14        9.89       10.15      1.79 o 
  -1   1  14       20.33       22.81      1.88 o 
  -2  -5  15        0.38        0.42      1.02 o 
  -1  -5  15        3.80        3.32      1.36 o 
  -3  -4  15        0.41       -0.62      1.17 o 
  -2  -4  15        0.78       -0.14      1.12 o 
  -1  -4  15        0.11       -0.32      0.99 o 
  -3  -3  15        0.10       -0.41      1.44 o 
  -2  -3  15        0.04        0.94      1.12 o 
  -1  -3  15        2.36        1.09      1.08 o 
  -2  -2  15        2.99        1.39      1.18 o 
  -1  -2  15        1.31        1.19      1.38 o 
                                                 
